# Supplementary material for: Genome-wide metabolic re-annotation of Ashbya gossypii: new insights into its metabolism through a comparative analysis with Saccharomyces cerevisiae and Kluyveromyces lactis
Source: BMC Genomics. 2014 Sep 24;15(1):810. doi: 10.1186/1471-2164-15-810 (PMC4190384; doi:10.1186/1471-2164-15-810)
Supplement: Supplementary file 2 — Additional file 2: Supplement 1-Metabolic genome-wide functional re-annotation of Ashbya gossypii ATCC 10895; Supplement 2- Overall statistics of the functional re-annotation; Supplement 3- Comparison of the annotations for the 668 genes annotated both on KEGG and on the current re-annotation; Supplement 4- Membrane transport proteins annotation of Ashbya gossypii ATCC 10895; Supplement 5- Overall statistics of the transport proteins annotation; Supplement 6- Set of EC numbers of S. cerevisiae (SGD), K. lactis (Dias et al. [14]]) and A. gossypii (current re-annotation); Supplement 7- Genes annotated exclusively by KEGG and their classification into metabolic pathways; Supplement 8- Genes annotated exclusively in the current re-annotation and their classification into metabolic pathways; Supplement 9- Enzymatic functions exclusively found in A. gossypii comparatively to S. cerevisiae ; Supplement 10- Enzymatic functions exclusively found in A. gossypii comparatively to K. lactis ; Supplement 11- Enzymatic functions exclusively found in S. cerevisiae comparatively to A. gossypii ; Supplement 12- Enzymatic functions exclusively found in K. lactis comparatively to A. gossypii. (XLS 551 KB) [file 12864_2014_6500_MOESM2_ESM.xls]

## Sheet: Index
		Supplement 1		Metabolic genome-wide functional re-annotation of Ashbya gossypii ATCC 10895
		Supplement 2		Overall statistics of the functional re-annotation
		Supplement 3		Comparison of the annotations for the 668 genes annotated both on KEGG and on the current re-annotation
		Supplement 4		Membrane transport proteins annotation of Ashbya gossypii ATCC 10895
		Supplement 5		Overall statistics of the transport proteins annotation
		Supplement 6		Set of EC numbers of S. cerevisiae (SGD), K. lactis (Dias et al. 2012) and A. gossypii (current re-annotation)
		Supplement 7		Genes annotated exclusively by KEGG and their classification into metabolic pathways
		Supplement 8		Genes annotated exclusively in the current re-annotation and their classification into metabolic pathways
		Supplement 9		Enzymatic functions exclusively found in A. gossypii comparatively to S. cerevisiae
		Supplement 10		Enzymatic functions exclusively found in A. gossypii comparatively to K. lactis
		Supplement 11		Enzymatic functions exclusively found in S. cerevisiae comparatively to A. gossypii
		Supplement 12		Enzymatic functions exclusively found in K. lactis comparatively to A. gossypii

## Sheet: Supplement 1
	Gene tag	Gene product	EC number(s)	Source	Pipeline section
	AGOS_AAL003W	CDP-diacylglycerol-glycerol-3-phosphate 3-phosphatidyltransferase	2.7.8.5	SGD	2
	AGOS_AAL005W	Vacuolar ATP synthase subunit e	3.6.3.14	Swiss-Prot	1
	AGOS_AAL007C	pseudouridylate synthase family protein	4.2.1.70	SGD	2
	AGOS_AAL012C	3-isopropylmalate dehydrogenase	1.1.1.85	Swiss-Prot	1
	AGOS_AAL013W	cysteine desulfurase, mitochondrial precursor	2.8.1.7	Swiss-Prot	1
	AGOS_AAL021W	acetolactate synthase small subunit, mitochondrial precursor	2.2.1.6	SGD	2
	AGOS_AAL022W	Idp3p	1.1.1.42	SGD	2
	AGOS_AAL027W	lysophospholipase	3.1.1.5	SGD	2
	AGOS_AAL033W	AAL033Wp	2.1.1.228	SGD	2
	AGOS_AAL035W	mitochondrial methyltransferase (predicted)	2.1.1.-	merlin	5
	AGOS_AAL036W	deoxyhypusine synthase	2.5.1.46	Swiss-Prot	1
	AGOS_AAL037C	Inositol-pentakisphosphate 2-kinase	2.7.1.158	Swiss-Prot	1
	AGOS_AAL044C	Pan5p	1.1.1.169	SGD	2
	AGOS_AAL050W	dolichyl-phosphate-mannose-protein mannosyltransferase	2.4.1.109	SGD	2
	AGOS_AAL053C	Bis(5'-adenosyl)-triphosphatase	3.6.1.29	SGD	2
	AGOS_AAL061C	glutamate 5-kinase	2.7.2.11	SGD	2
	AGOS_AAL065C	ATP synthase subunit 5	3.6.3.14	Swiss-Prot	1
	AGOS_AAL066W	Sphinganine C4-hydroxylase	1.14.13.169	SGD	2
	AGOS_AAL071C	delta-1-pyrroline-5-carboxylate dehydrogenase	1.5.1.12	SGD	2
	AGOS_AAL073W	Pyruvate decarboxylase	4.1.1.1	SGD	2
	AGOS_AAL075W	aldehyde dehydrogenase, putative	1.2.1.-	merlin	5
	AGOS_AAL076W	V-type H+-transporting ATPase subunit G	3.6.3.14	merlin	5
	AGOS_AAL078W	delta-9 fatty acid desaturase	1.14.19.1	SGD	2
	AGOS_AAL084W	diacylglycerol pyrophosphate phosphatase	3.1.3.81	SGD	2
	AGOS_AAL088W	leucyl-tRNA synthetase	6.1.1.4	SGD	2
	AGOS_AAL089W	oxidoreductase, short-chain dehydrogenase/reductase family	1.1.1.-	merlin	5
	AGOS_AAL096W	thiosulfate sulfurtransferase	2.8.1.1	SGD	2
	AGOS_AAL108C	Spt14p	2.4.1.198	SGD	2
	AGOS_AAL115W	Protoheme IX farnesyltransferase, mitochondrial	2.5.1.-	Swiss-Prot	1
	AGOS_AAL121C	Ncp1p	1.6.2.4	SGD	2
	AGOS_AAL123W	2-deoxyglucose-6-phosphate phosphatase	3.1.3.68	SGD	2
	AGOS_AAL131C	phosphatidylserine decarboxylase	4.1.1.65	SGD	2
	AGOS_AAL133W	methionyl-tRNA synthetase, mitochondrial	6.1.1.10	SGD	2
	AGOS_AAL136C	Small subunit of the ribonucleotide-diphosphate reductase (RNR) complex	1.17.4.1	SGD	2
	AGOS_AAL141C	squalene epoxidase	1.14.13.132	Swiss-Prot	1
	AGOS_AAL148W	tyrosyl-tRNA synthetase, cytoplasmic	6.1.1.1	SGD	2
	AGOS_AAL156C	steryl ester hydrolase	3.1.1.13	SGD	2
	AGOS_AAL160W	S-methyl-5-thioadenosine phosphorylase	2.4.2.28	SGD	2
	AGOS_AAL162C	adenylate cyclase	4.6.1.1	SGD	2
	AGOS_AAL174C	Dynamin-related GTPase	3.6.5.5	SGD	2
	AGOS_AAL183W	fatty acid hydroxylase, putative	1.-.-.-	SGD	2
	AGOS_AAR004C	citrate synthase	2.3.3.1	SGD	2
	AGOS_AAR008W	glycogen synthase	2.4.1.11	SGD	2
	AGOS_AAR017W	glycosyl hydrolase, putative	3.2.1.-	Uniprot	4
	AGOS_AAR021W	protoporphyrinogen oxidase	1.3.3.4	SGD	2
	AGOS_AAR033W	Pyridoxine 4-dehydrogenase	1.1.1.65	SGD	2
	AGOS_AAR034W	Mitochondrial and cytoplasmic valyl-tRNA synthetase	6.1.1.9	SGD	2
	AGOS_AAR037W	CDP-diacylglycerol-inositol 3-phosphatidyltransferase	2.7.8.11	SGD	2
	AGOS_AAR043C	Alpha-1,6-mannosyltransferase localized to the ER	2.4.1.260	SGD	2
	AGOS_AAR046C	Putative lipase ATG15	3.1.1.3	Swiss-Prot	1
	AGOS_AAR047C	pyridoxal kinase	2.7.1.35	SGD	2
	AGOS_AAR053W	1,3-beta-glucan synthase	2.4.1.34	SGD	2
	AGOS_AAR059C	threonine synthase	4.2.3.1	Swiss-Prot	1
	AGOS_AAR060C	RSC complex subunit	3.6.4.11	SGD	2
	AGOS_AAR064W	Mitochondrial inner membrane protease ATP23	3.4.24.-	Swiss-Prot	1
	AGOS_AAR065C	sterol O-acyltransferase	2.3.1.26	SGD	2
	AGOS_AAR069W	putative subtilisin-like protease	3.4.21.62	SGD	2
	AGOS_AAR071W	acetyl-CoA carboxylase	6.4.1.2, 6.3.4.14	SGD	2
	AGOS_AAR077C	glycylpeptide N-tetradecanoyltransferase	2.3.1.97	Swiss-Prot	1
	AGOS_AAR084W	alcohol dehydrogenase 2	1.1.1.1	SGD	2
	AGOS_AAR098W	Methylthioribose-1-phosphate isomerase	5.3.1.23	Swiss-Prot	1
	AGOS_AAR110C	Protein with similarity to bovine phospholipase A1	3.1.1.1	SGD	2
	AGOS_AAR112C	IMP-specific 5'-nucleotidase 1	3.1.3.5	Swiss-Prot	1
	AGOS_AAR120C	phosphoribosylglycinamide formyltransferase	2.1.2.2	SGD	2
	AGOS_AAR122C	farnesyl cysteine-carboxyl methyltransferase	2.1.1.100	SGD	2
	AGOS_AAR124C	carnitine O-acetyltransferase	2.3.1.7	SGD	2
	AGOS_AAR129C	leucine aminopeptidase	3.4.11.1	merlin	5
	AGOS_AAR130C	Subunit D of the eight-subunit V1 peripheral membrane domain of the vacuolar H+-ATPase (V-ATPase)	3.6.3.14	SGD	2
	AGOS_AAR140W	phosphopantothenoylcysteine decarboxylase	4.1.1.36	SGD	2
	AGOS_AAR144W	gamma-glutamyltranspeptidase	2.3.2.2	SGD	2
	AGOS_AAR146W	Glucan 1,3-beta-glucosidase	3.2.1.58	SGD	2
	AGOS_AAR152W	bifunctional dehydrogenase/ferrochelatase	4.99.1.4, 1.3.1.76	SGD	2
	AGOS_AAR153C	delta 9-fatty acid desaturase	1.14.19.1	SGD	2
	AGOS_AAR162C	pyruvate carboxylase	6.4.1.1	SGD	2
	AGOS_AAR167C	E1 beta subunit of the pyruvate dehydrogenase (PDH) complex	1.2.4.1	SGD	2
	AGOS_AAR168C	putative long chain acyl-CoA synthetase	6.2.1.3	SGD	2
	AGOS_AAR170W	Isozyme of methylenetetrahydrofolate reductase	1.5.1.20	SGD	2
	AGOS_AAR183C	alpha-1,3-mannosyltransferase	2.4.1.-	SGD	2
	AGOS_AAR184W	inositol hexakisphosphate kinase	2.7.4.21	SGD	2
	AGOS_AAR186W	pyridoxamine 5'-phosphate oxidase	1.4.3.5	SGD	2
	AGOS_AAR189C	DUF890 domain protein	2.1.1.-	merlin	5
	AGOS_ABL001W	Dynamin-like GTPase required for vacuolar sorting	3.6.5.5	SGD	2
	AGOS_ABL006C	adenylosuccinate lyase	4.3.2.2	SGD	2
	AGOS_ABL018C	long chain fatty acyl-CoA synthetase	6.2.1.3	SGD	2
	AGOS_ABL022W	Cis-prenyltransferase involved in synthesis of long-chain dolichols	2.5.1.87	SGD	2
	AGOS_ABL029W	phosphoglucomutase	5.4.2.2	SGD	2
	AGOS_ABL033C	Mitochondrial alcohol dehydrogenase isozyme III	1.1.1.1	SGD	2
	AGOS_ABL036C	Glutamine-fructose-6-phosphate amidotransferase	2.6.1.16	SGD	2
	AGOS_ABL038W	aspartate aminotransferase	2.6.1.1	SGD	2
	AGOS_ABL056C	Glucose-6-phosphate 1-epimerase (hexose-6-phosphate mutarotase)	5.1.3.15	SGD	2
	AGOS_ABL061C	S-adenosylmethionine decarboxylase	4.1.1.50	SGD	2
	AGOS_ABL070C	Xanthine-guanine phosphoribosyl transferase	2.4.2.8, 2.4.2.22	SGD	2
	AGOS_ABL077W	sulfite reductase beta subunit	1.8.1.2	SGD	2
	AGOS_ABL080W	homoserine dehydrogenase	1.1.1.3	SGD	2
	AGOS_ABL083W	Ppx1p	3.6.1.11	SGD	2
	AGOS_ABL084C	thiamin pyrophosphokinase-related protein	2.7.6.2	merlin	5
	AGOS_ABL085W	dolichyl-phosphate-mannose-protein mannosyltransferase	2.4.1.109	SGD	2
	AGOS_ABL088C	Cytosolic seryl-tRNA synthetase, class II aminoacyl-tRNA synthetase	6.1.1.11	SGD	2
	AGOS_ABL090W	NADPH:quinone reductase	1.6.5.5	SGD	2
	AGOS_ABL101C	glucan 1,3-beta-glucosidase	3.2.1.58	AGD	3
	AGOS_ABL102C	3-deoxy-D-arabino-heptulosonate-7-phosphate (DAHP) synthase	2.5.1.54	SGD	2
	AGOS_ABL104C	5-aminolevulinate synthase	2.3.1.37	Swiss-Prot	1
	AGOS_ABL106C	homoaconitase	4.2.1.36	Swiss-Prot	1
	AGOS_ABL107C	porphobilinogen deaminase	2.5.1.61	Swiss-Prot	1
	AGOS_ABL109W	Riboflavin kinase	2.7.1.26	Swiss-Prot	1
	AGOS_ABL120W	N-acetylglucosaminyl-phosphatidylinositol de-N-acetylase	3.5.1.89	SGD	2
	AGOS_ABL124W	mannan polymerase I component, putative vanadate resistance protein, putative	2.4.1.-	Uniprot	4
	AGOS_ABL125W	homocysteine S-methyltransferase	2.1.1.10	SGD	2
	AGOS_ABL126W	Phosphoglucomutase	5.4.2.2	SGD	2
	AGOS_ABL132W	2-hexaprenyl-6-methoxy-1,4-benzoquinone methyltransferase	2.1.1.201	SGD	2
	AGOS_ABL139C	rho small monomeric GTPase	3.6.5.2	SGD	2
	AGOS_ABL152W	D-tyrosyl-tRNA(Tyr) deacylase	3.1.-.-	Swiss-Prot	1
	AGOS_ABL153W	Chitin synthase I	2.4.1.16	SGD	2
	AGOS_ABL163W	peroxisomal 2,4-dienoyl-CoA reductase	1.3.1.34	SGD	2
	AGOS_ABL184W	p-nitrophenyl phosphatase	3.1.3.41	SGD	2
	AGOS_ABL185C	alpha-1,2-mannosyltransferase (Alg9)	2.4.1.259, 2.4.1.261	SGD	2
	AGOS_ABL186W	Adenylosuccinate synthetase	6.3.4.4	Swiss-Prot	1
	AGOS_ABL195C	Protein URE2	1.11.1.9	SGD	2
	AGOS_ABL206C	glucose-6-phosphate dehydrogenase	1.1.1.49	SGD	2
	AGOS_ABL209C	Putative xylose and arabinose reductase	1.1.1.307	SGD	2
	AGOS_ABR001W	adenylyl-sulfate kinase	2.7.1.25	SGD	2
	AGOS_ABR009W	Ceramide synthase component	2.3.1.24	SGD	2
	AGOS_ABR031C	tRNA(His) guanylyltransferase	2.7.7.79	Swiss-Prot	1
	AGOS_ABR037W	Flavin-linked sulfhydryl oxidase of the mitochondrial intermembrane space (IMS), oxidizes Mia40p as	1.8.3.2	SGD	2
	AGOS_ABR051C	dolichol kinase	2.7.1.108	SGD	2
	AGOS_ABR053C	cytochrome P450 sterol C-22 desaturase, putaitve	1.14.14.-	merlin	5
	AGOS_ABR057W	polyamine oxidase	1.5.3.17	SGD	2
	AGOS_ABR068C	fructose-bisphosphate aldolase	4.1.2.13	SGD	2
	AGOS_ABR076C	3-oxoacyl-[acyl-carrier-protein] reductase	1.1.1.100	SGD	2
	AGOS_ABR094W	NAD-dependent arabinose dehydrogenase	1.1.1.116	SGD	2
	AGOS_ABR096C	Nucleoside diphosphate kinase	2.7.4.6	Swiss-Prot	1
	AGOS_ABR114C	5-oxoprolinase	3.5.2.9	SGD	2
	AGOS_ABR116C	saccharopine dehydrogenase	1.5.1.10	SGD	2
	AGOS_ABR123W	glutamine amidotransferase subunit pdxT	2.6.-.-	SGD	2
	AGOS_ABR125C	Plasma membrane ATP-binding cassette (ABC) transporter, multidrug transporter involved in multidrug	3.6.3.44	SGD	2
	AGOS_ABR126W	Plasma membrane ATP binding cassette (ABC) transporter	3.6.3.44	SGD	2
	AGOS_ABR140C	glutamyl-tRNA(Gln) amidotransferase, A subunit	6.3.5.7	Swiss-Prot	1
	AGOS_ABR145C	serine palmitoyltransferase component	2.3.1.50	SGD	2
	AGOS_ABR146W	Core subunit of the ubiquinol-cytochrome c reductase complex (bc1 complex)	1.10.2.2	SGD	2
	AGOS_ABR152C	Phosphatidylinositol 3-phosphate [PI(3)P] phosphatase	3.1.3.64	SGD	2
	AGOS_ABR154C	ferric reductase	1.16.1.7	SGD	2
	AGOS_ABR157W	carbamoyl-phosphate synthase arginine-specific large chain	6.3.5.5	Swiss-Prot	1
	AGOS_ABR158W	G protein alpha subunit	3.6.5.1	SGD	2
	AGOS_ABR159C	potential triglyceride lipase	3.1.1.3	SGD	2
	AGOS_ABR161C	adenosine kinase	2.7.1.20	SGD	2
	AGOS_ABR168W	pyrroline-5-carboxylate reductase	1.5.1.2	SGD	2
	AGOS_ABR169W	Beta subunit of the F1 sector of mitochondrial F1F0 ATP synthase	3.6.3.14	SGD	2
	AGOS_ABR172W	Carnitine acetyltransferase	2.3.1.7	SGD	2
	AGOS_ABR186W	Ketopantoate hydroxymethyltransferase, required for pantothenic acid biosynthesis	2.1.2.11	SGD	2
	AGOS_ABR187C	n-acyl-phosphatidylethanolamine-hydrolyzing phospholipase D-like	3.1.4.54	Uniprot	4
	AGOS_ABR192W	Mitochondrial tyrosyl-tRNA synthetase	6.1.1.1	SGD	2
	AGOS_ABR193W	peptide-N(4)-(N-acetyl-beta- glucosaminyl)asparagine amidase	3.5.1.52	Swiss-Prot	1
	AGOS_ABR194C	Acyl-coenzymeA:ethanol O-acyltransferase	3.1.1.-, 2.3.1.84	SGD	2
	AGOS_ABR198C	LigB subunit of aromatic ring-opening dioxygenase, putative	1.13.-.-	Uniprot	4
	AGOS_ABR203W	Palmitoyltransferase PFA5	2.3.1.-	Swiss-Prot	1
	AGOS_ABR204C	AMP deaminase	3.5.4.6	SGD	2
	AGOS_ABR209W	Anthranilate synthase	4.1.3.27	SGD	2
	AGOS_ABR210W	mitochondrial peptidyl-tRNA hydrolase Pth2	3.1.1.29	SGD	2
	AGOS_ABR212C	methionine synthase	2.1.1.14	SGD	2
	AGOS_ABR228C	multicopper oxidase	1.16.3.1	SGD	2
	AGOS_ABR229C	xylitol dehydrogenase	1.1.1.9, 1.1.1.14	SGD	2
	AGOS_ABR236W	phosphomannomutase	5.4.2.8	SGD	2
	AGOS_ABR245C	alpha-1,3-mannosyltransferase	2.4.1.-	SGD	2
	AGOS_ABR246W	Putative benzil reductase	1.1.1.320, 1.1.1.321	SGD	2
	AGOS_ABR247W	Putative benzil reductase	1.1.1.320, 1.1.1.321	SGD	2
	AGOS_ABR248W	Putative benzil reductase	1.1.1.320, 1.1.1.321	SGD	2
	AGOS_ABR249W	Putative benzil reductase	1.1.1.320, 1.1.1.321	SGD	2
	AGOS_ACL003C	Palmitoyltransferase PFA4	2.3.1.-	Swiss-Prot	1
	AGOS_ACL021C	D-lactate dehydrogenase	1.1.2.4	SGD	2
	AGOS_ACL032C	3-phosphoglycerate dehydrogenase	1.1.1.95	SGD	2
	AGOS_ACL035C	Dihydroorotate dehydrogenase (quinone), mitochondrial	1.3.5.2	Swiss-Prot	1
	AGOS_ACL039W	threonyl-tRNA synthetase, cytoplasmic	6.1.1.3	SGD	2
	AGOS_ACL044W	Mitochondrial aldehyde dehydrogenase	1.2.1.5	SGD	2
	AGOS_ACL059C	cystathionine beta-lyase	4.4.1.8	SGD	2
	AGOS_ACL065C	Succinate dehydrogenase [ubiquinone] iron-sulfur subunit, mitochondrial	1.3.5.1	Swiss-Prot	1
	AGOS_ACL069C	glycerol kinase	2.7.1.30	SGD	2
	AGOS_ACL072C	Transporter of the ATP-binding cassette (ABC) family	3.6.3.44	SGD	2
	AGOS_ACL077C	ribose-5-phosphate isomerase	5.3.1.6	Swiss-Prot	1
	AGOS_ACL091C	acid sphingomyelin phosphodiesterase, putative	3.1.4.12	merlin	5
	AGOS_ACL097C	ATP synthase D chain, mitochondrial	3.6.3.14	SGD	2
	AGOS_ACL107C	aldose reductase	1.1.1.21	SGD	2
	AGOS_ACL109C	thioredoxin reductase	1.8.1.9	Swiss-Prot	1
	AGOS_ACL110W	Subunit VI of cytochrome c oxidase	1.9.3.1	SGD	2
	AGOS_ACL114W	potential triglyceride lipase	3.1.1.3	SGD	2
	AGOS_ACL117W	dihydroxyacid dehydratase	4.2.1.9	SGD	2
	AGOS_ACL118C	cholinephosphate cytidylyltransferase	2.7.7.15	SGD	2
	AGOS_ACL121C	Cytoplasmic trifunctional enzyme C1-tetrahydrofolate synthase	1.5.1.5, 6.3.4.3, 3.5.4.9	SGD	2
	AGOS_ACL122W	Peroxisomal acyl-CoA thioesterase likely to be involved in fatty acid oxidation	3.1.2.2	SGD	2
	AGOS_ACL123C	pantothenate kinase, putative	2.7.1.33	SGD	2
	AGOS_ACL126W	Methylthioribulose-1-phosphate dehydratase	4.2.1.109	Swiss-Prot	1
	AGOS_ACL127W	3-hydroxyanthranilate 3,4-dioxygenase	1.13.11.6	Swiss-Prot	1
	AGOS_ACL130C	phosphoserine phosphatase	3.1.3.3	SGD	2
	AGOS_ACL134C	pyruvate decarboxylase	4.1.1.1	SGD	2
	AGOS_ACL138C	alcohol O-acetyltransferase	2.3.1.84	Uniprot	4
	AGOS_ACL139W	Probable ferric reductase transmembrane component	1.16.1.7	Swiss-Prot	1
	AGOS_ACL142W	Membrane protein involved in the synthesis of N-acetylglucosaminyl phosphatidylinositol (GlcNAc-PI)	2.4.1.198	SGD	2
	AGOS_ACL148C	S-(hydroxymethyl)glutathione dehydrogenase	1.1.1.1, 1.1.1.284	SGD	2
	AGOS_ACL150W	Essential NTPase required for small ribosome subunit synthesis	3.6.1.15	SGD	2
	AGOS_ACL154W	heme oxygenase	1.14.99.3	SGD	2
	AGOS_ACL166W	chitinase	3.2.1.14	SGD	2
	AGOS_ACL173C	1-acylglycerol-3-phosphate acyltransferase, putative	2.3.1.51	SGD	2
	AGOS_ACL174W	Fatty acid transporter and very long-chain fatty acyl-CoA synthetase	6.2.1.3	SGD	2
	AGOS_ACL176W	Gamma subunit of the F1 sector of mitochondrial F1F0 ATP synthase	3.6.3.14	SGD	2
	AGOS_ACL181C	beta-1,3-glucan synthase catalytic subunit	2.4.1.34	SGD	2
	AGOS_ACL185C	Similar to 6-phosphofructo-2-kinase/fructose-2,6-bisphosphatase enzymes	2.7.1.105, 3.1.3.46	SGD	2
	AGOS_ACL186W	Dolichyl pyrophosphate (Dol-P-P) phosphatase with a luminally oriented active site in the ER	3.6.1.43	SGD	2
	AGOS_ACL190W	nitrilase family protein (Nit3), putative	3.5.5.1	SGD	2
	AGOS_ACL196W	transaldolase	2.2.1.2	SGD	2
	AGOS_ACL197W	mitochondrial peroxiredoxin PRX1	1.11.1.15	SGD	2
	AGOS_ACL198W	acetohydroxy-acid isomeroreductase	1.1.1.86	SGD	2
	AGOS_ACL199C	Cytochrome b-c1 complex subunit 2, mitochondrial	1.10.2.2	Swiss-Prot	1
	AGOS_ACR003C	likely rab family GTP-binding protein	3.6.5.2	SGD	2
	AGOS_ACR004W	Alpha 1,3 glucosyltransferase	2.4.1.-	SGD	2
	AGOS_ACR012C	Vacuolar proteinase B (yscB), a serine protease of the subtilisin family	3.4.21.48	SGD	2
	AGOS_ACR013C	fumarase	4.2.1.2	SGD	2
	AGOS_ACR015W	phosphoacetylglucosamine mutase	5.4.2.3	SGD	2
	AGOS_ACR021W	Epsilon subunit of the F1 sector of mitochondrial F1F0 ATP synthase	3.6.3.14	SGD	2
	AGOS_ACR022W	ABC multidrug transporter Mdr2	3.6.3.44	SGD	2
	AGOS_ACR024W	phosphoinositide phospholipase C Plc1	3.1.4.11	SGD	2
	AGOS_ACR026W	dimethyladenosine transferase	2.1.1.183	Swiss-Prot	1
	AGOS_ACR027C	Hydantoinase/oxoprolinase, putative	3.5.2.2	merlin	5
	AGOS_ACR034W	GPI mannosyltransferase 1	2.4.1.-	Swiss-Prot	1
	AGOS_ACR042C	geranylgeranyl transferase type II alpha subunit	2.5.1.60	SGD	2
	AGOS_ACR052W	succinate dehydrogenase flavoprotein subunit	1.3.5.1	SGD	2
	AGOS_ACR054C	NADH-cytochrome b5 reductase 2	1.6.2.2	Swiss-Prot	1
	AGOS_ACR056W	phosphoglycerate mutase	5.4.2.1	SGD	2
	AGOS_ACR070W	homoserine kinase	2.7.1.39	SGD	2
	AGOS_ACR071W	vacuolar ATP synthase subunit c''	3.6.3.14	SGD	2
	AGOS_ACR073C	dipeptidyl aminopeptidase type IV	3.4.14.5	SGD	2
	AGOS_ACR075C	Subunit of tRNA-specific adenosine-34 deaminase	3.5.4.4	SGD	2
	AGOS_ACR076C	serine hydrolase, putative	4.3.1.18	SGD	2
	AGOS_ACR084C	glyoxylase II	3.1.2.6	SGD	2
	AGOS_ACR086C	Cu(+2)-transporting P-type ATPase, required for export of copper from the cytosol into an extracytos	3.6.3.4	SGD	2
	AGOS_ACR089C	mitochondrial tryptophanyl-tRNA synthetase	6.1.1.2	SGD	2
	AGOS_ACR094C	protein farnesyltransferase/geranylgeranyltransferase type I alpha subunit	2.5.1.58, 2.5.1.59	SGD	2
	AGOS_ACR103C	dipeptidyl aminopeptidase type IV	3.4.14.5	SGD	2
	AGOS_ACR108C	malonyl-CoA:ACP transferase	2.3.1.39	SGD	2
	AGOS_ACR122C	flavin-binding monooxygenase, putative	1.14.13.8	Uniprot	4
	AGOS_ACR124W	dihydrofolate reductase	1.5.1.3	SGD	2
	AGOS_ACR129W	Mitochondrial holo-[acyl-carrier-protein] synthase	2.7.8.7	Swiss-Prot	1
	AGOS_ACR134W	folylpolyglutamate synthase	6.3.2.17	SGD	2
	AGOS_ACR136C	Pseudouridine synthase	5.4.99.27	SGD	2
	AGOS_ACR140C	diacylglycerol O-acyltransferase	2.3.1.20	Swiss-Prot	1
	AGOS_ACR149C	Putative acyltransferase with similarity to Eeb1p and Eht1p	2.3.1.84	SGD	2
	AGOS_ACR155W	Minor isoform of the large subunit of ribonucleotide-diphosphate reductase	1.17.4.1	SGD	2
	AGOS_ACR156W	ribonuclease T2	3.1.27.1	Swiss-Prot	1
	AGOS_ACR160C	nicotinate phosphoribosyltransferase	2.4.2.11	SGD	2
	AGOS_ACR164C	mitochondrial dynamin-like GTPase	3.6.5.5	SGD	2
	AGOS_ACR167C	Saccharopine dehydrogenase (NAD+, L-lysine-forming)	1.5.1.7	Swiss-Prot	1
	AGOS_ACR170C	uridylate kinase	2.7.4.14	SGD	2
	AGOS_ACR171C	Putative benzil reductase	1.1.1.320, 1.1.1.321	SGD	2
	AGOS_ACR175W	Flavin-linked sulfhydryl oxidase localized to the endoplasmic reticulum lumen	1.8.3.2	SGD	2
	AGOS_ACR181C	V-ATPase V1 sector subunit H	3.6.3.14	SGD	2
	AGOS_ACR182C	glutamine synthetase	6.3.1.2	Swiss-Prot	1
	AGOS_ACR187W	Cytoplasmic and mitochondrial histidine tRNA synthetase	6.1.1.21	SGD	2
	AGOS_ACR188C	Putative tryptophan 2,3-dioxygenase or indoleamine 2,3-dioxygenase	1.13.11.11	SGD	2
	AGOS_ACR198W	purine nucleoside phosphorylase	2.4.2.1	SGD	2
	AGOS_ACR201C	isoamyl acetate-hydrolyzing esterase, putative	3.1.-.-	SGD	2
	AGOS_ACR202W	Oxidoreductase of the mitochondrial inner membrane, involved in cytoplasmic and mitochondrial iron h	1.18.1.2	SGD	2
	AGOS_ACR203W	Subunit f of the F0 sector of mitochondrial F1F0 ATP synthase, which is a large, evolutionarily cons	3.6.3.14	SGD	2
	AGOS_ACR207W	putative ceramide glucosyltransferase	2.4.1.80	merlin	5
	AGOS_ACR210C	phosphoribosylaminoimidazole carboxylase	4.1.1.21	SGD	2
	AGOS_ACR211W	Phenylpyruvate decarboxylase	4.1.1.43, 4.1.1.74	SGD	2
	AGOS_ACR215C	Serine hydroxymethyltransferase, cytosolic	2.1.2.1	Swiss-Prot	1
	AGOS_ACR219W	phenylalanyl-tRNA synthetase, beta subunit	6.1.1.20	SGD	2
	AGOS_ACR232C	threonine deaminase	4.3.1.19	SGD	2
	AGOS_ACR233W	prolyl-tRNA synthetase	6.1.1.15	SGD	2
	AGOS_ACR251C	alpha-1,2-mannosyltransferase	2.4.1.131	merlin	5
	AGOS_ACR254C	glycogenin glucosyltransferase	2.4.1.186	SGD	2
	AGOS_ACR256C	tRNA methyltransferase	2.1.1.35	SGD	2
	AGOS_ACR259W	dihydrosphingosine-1-phosphate phosphatase	3.1.3.-	SGD	2
	AGOS_ACR263C	Bifunctional carbamoylphosphate synthetase (CPSase)-aspartate transcarbamylase (ATCase)	2.1.3.2, 6.3.5.5	SGD	2
	AGOS_ACR268C	malate synthase	2.3.3.9	SGD	2
	AGOS_ACR284C	glutathione synthetase	6.3.2.3	SGD	2
	AGOS_ACR290W	dolichyl phosphate-D-mannose:protein O-D-mannosyltransferase	2.4.1.109	SGD	2
	AGOS_ACR293C	potential taurine catabolic dioxygenase	1.14.11.17	SGD	2
	AGOS_ADL002C	phosphatidylinositol 4,5-bisphosphate 5-phosphatase, putative	3.1.3.36	SGD	2
	AGOS_ADL015C	alpha-isopropylmalate synthase (2-isopropylmalate synthase)	2.3.3.13	SGD	2
	AGOS_ADL018W	thioredoxin peroxidase	1.11.1.15	SGD	2
	AGOS_ADL025W	Atp20p	3.6.3.14	SGD	2
	AGOS_ADL031W	O-acetylhomoserine O-acetylserine sulphydrylase	2.5.1.49, 2.5.1.47	SGD	2
	AGOS_ADL032W	aconitate hydratase	4.2.1.3	SGD	2
	AGOS_ADL033W	phosphatidylinositol 4-kinase	2.7.1.67	SGD	2
	AGOS_ADL036C	chitin deacetylase	3.5.1.41	SGD	2
	AGOS_ADL039C	aspartyl-tRNA synthetase	6.1.1.12	SGD	2
	AGOS_ADL057W	ribonucleotide reductase large subunit	1.17.4.1	SGD	2
	AGOS_ADL062W	Protein that is processed in the mitochondrion to yield acetylglutamate kinase and N-acetyl-gamma-gl	2.7.2.8, 1.2.1.38	SGD	2
	AGOS_ADL066C	isocitrate lyase	4.1.3.1	Swiss-Prot	1
	AGOS_ADL071C	DL-glycerol-3-phosphatase	3.1.3.21, 3.1.3.68	SGD	2
	AGOS_ADL072C	Mitochondrial beta-keto-acyl synthase	2.3.1.41	SGD	2
	AGOS_ADL079C	phospholipid-translocating P-type ATPase	3.6.3.1	SGD	2
	AGOS_ADL081C	ATP phosphoribosyltransferase	2.4.2.17	Swiss-Prot	1
	AGOS_ADL086C	aspartate kinase	2.7.2.4	SGD	2
	AGOS_ADL087W	NADH-cytochrome b-5 reductase	1.6.2.2	Swiss-Prot	1
	AGOS_ADL088W	JmjC domain-containing histone demethylation protein 1	1.14.11.27	Swiss-Prot	1
	AGOS_ADL121W	1-(5-phosphoribosyl)-5-[(5- phosphoribosylamino)methylideneamino] imidazole-4-carboxamide isomerase	5.3.1.16	Swiss-Prot	1
	AGOS_ADL124C	ubiquinol-cytochrome c oxidoreductase subunit 6	1.10.2.2	SGD	2
	AGOS_ADL138C	Dol-P-Glc:Glc(2)Man(9)GlcNAc(2)-PP-Dol alpha-1,2-glucosyltransferase	2.4.1.256	Uniprot	4
	AGOS_ADL154C	Thiol-specific peroxiredoxin, reduces hydroperoxides to protect against oxidative damage	1.11.1.15	SGD	2
	AGOS_ADL163W	tRNA guanosine-2'-O-methyltransferase TRM13	2.1.1.225	Swiss-Prot	1
	AGOS_ADL164C	malate dehydrogenase	1.1.1.37	SGD	2
	AGOS_ADL180C	prephenate dehydratase	4.2.1.51	SGD	2
	AGOS_ADL183C	6-phosphofructo-2-kinase	2.7.1.105	SGD	2
	AGOS_ADL191W	acetylornithine aminotransferase	2.6.1.11	Swiss-Prot	1
	AGOS_ADL194W	Leucine carboxyl methyltransferase 2	2.1.1.-	Swiss-Prot	1
	AGOS_ADL195C	phosphatidylinositol 3,5-bisphosphate 5-phosphatase, putative	3.1.3.-	SGD	2
	AGOS_ADL214C	homoisocitrate dehydrogenase	1.1.1.87	SGD	2
	AGOS_ADL223W	Subunit of mitochondrial NAD(+)-dependent isocitrate dehydrogenase	1.1.1.41	SGD	2
	AGOS_ADL225W	glucoamylase	3.2.1.3	SGD	2
	AGOS_ADL226C	Carbonic anhydrase	4.2.1.1	SGD	2
	AGOS_ADL233W	Leukotriene A-4 hydrolase homolog	3.3.2.6	Swiss-Prot	1
	AGOS_ADL235W	GDP-Man:Man(3)GlcNAc(2)-PP-Dol alpha-1,2-mannosyltransferase	2.4.1.131	Swiss-Prot	1
	AGOS_ADL237C	6-phosphofructose-2-kinase	2.7.1.105	SGD	2
	AGOS_ADL243W	Subunit Va or Vb of cytochrome c oxidase	1.9.3.1	SGD	2
	AGOS_ADL249W	histidinol-phosphate aminotransferase	2.6.1.9	SGD	2
	AGOS_ADL265WA	Alpha-1,2-mannosyltransferase	2.4.1.131	SGD	2
	AGOS_ADL268C	isopentenyl-diphosphate delta-isomerase	5.3.3.2	SGD	2
	AGOS_ADL270C	Imidazoleglycerol-phosphate dehydratase	4.2.1.19	Swiss-Prot	1
	AGOS_ADL281C	GPI mannosyltransferase 3	2.4.1.-	Swiss-Prot	1
	AGOS_ADL285C	lipase, putative	3.1.-.-	SGD	2
	AGOS_ADL287C	Bifunctional chorismate synthase and flavin reductase	1.5.1.30, 4.2.3.5, 1.5.1.39	SGD	2
	AGOS_ADL292C	retinal short-chain dehydrogenase/reductase 1, putative	1.1.1.-	merlin	5
	AGOS_ADL296C	GTP cyclohydrolase II	3.5.4.25	SGD	2
	AGOS_ADL305C	mitochondrial phenylalanyl-tRNA synthetase	6.1.1.20	SGD	2
	AGOS_ADL306C	Probable NADPH reductase tah18	1.-.-.-	Swiss-Prot	1
	AGOS_ADL312C	tubulin tyrosine ligase, putative	6.3.2.25	SGD	2
	AGOS_ADL326W	chorismate mutase	5.4.99.5	SGD	2
	AGOS_ADL328C	cytosine deaminase	3.5.4.1	SGD	2
	AGOS_ADL338C	Chitobiosyldiphosphodolichol beta-mannosyltransferase	2.4.1.142	Swiss-Prot	1
	AGOS_ADL340W	spermidine synthase	2.5.1.16	SGD	2
	AGOS_ADL342W	ADP-ribose pyrophosphatase	3.6.1.13	SGD	2
	AGOS_ADL346W	L-aminoadipate-semialdehyde dehydrogenase large subunit	1.2.1.31	Swiss-Prot	1
	AGOS_ADL350C	asparagine synthase, putative	6.3.5.4	SGD	2
	AGOS_ADL356C	hydroxymethylglutaryl-CoA synthase	2.3.3.10	SGD	2
	AGOS_ADL366W	transketolase	2.2.1.1	SGD	2
	AGOS_ADL373W	Cytoplasmic and mitochondrial glycyl-tRNA synthase	6.1.1.14	SGD	2
	AGOS_ADL378W	trehalose-6-phosphate synthase	2.4.1.15	SGD	2
	AGOS_ADL380W	vacuolar ATP synthase subunit B	3.6.3.14	SGD	2
	AGOS_ADL384W	branched-chain amino acid transaminase	2.6.1.42	SGD	2
	AGOS_ADL385C	5,10-methenyltetrahydrofolate synthetase	6.3.3.2	SGD	2
	AGOS_ADR003C	mannose-6-phosphate isomerase	5.3.1.8	Swiss-Prot	1
	AGOS_ADR006W	Apyrase	3.6.1.5	SGD	2
	AGOS_ADR020C	alpha-1,3-mannosyltransferase	2.4.1.-	SGD	2
	AGOS_ADR021W	Acireductone dioxygenease involved in the methionine salvage pathway	1.13.11.54, 1.13.11.53	SGD	2
	AGOS_ADR024W	gamma-butyrobetaine dioxygenase	1.14.11.1	merlin	5
	AGOS_ADR046C	esterase plus weak triacylglycerol lipase	3.1.1.-, 3.1.1.3	SGD	2
	AGOS_ADR048W	alpha-1,2-mannosyltransferase, putative	2.4.1.131	SGD	2
	AGOS_ADR051C	Urea amidolyase, contains both urea carboxylase and allophanate hydrolase activities	3.5.1.54, 6.3.4.6	SGD	2
	AGOS_ADR052W	long-chain fatty acid CoA ligase	6.2.1.3	SGD	2
	AGOS_ADR059C	Very-long-chain 3-oxoacyl-CoA reductase	1.1.1.330	Swiss-Prot	1
	AGOS_ADR080W	ferric reductase	1.16.1.7	SGD	2
	AGOS_ADR084C	cardiolipin synthase	2.7.8.-	SGD	2
	AGOS_ADR085W	biotin apo-protein ligase	6.3.4.15, 6.3.4.9, 6.3.4.10, 6.3.4.11	SGD	2
	AGOS_ADR092W	nuclear undecaprenyl pyrophosphate synthase	2.5.1.31	SGD	2
	AGOS_ADR102W	V-type proton ATPase catalytic subunit A	3.6.3.14	Swiss-Prot	1
	AGOS_ADR107W	homocitrate synthase	2.3.3.14	SGD	2
	AGOS_ADR110C	tRNA (guanine-N(1)-)-methyltransferase	2.1.1.221	Swiss-Prot	1
	AGOS_ADR115W	O-methyltransferase, catalyzes two different O-methylation steps in ubiquinone (Coenzyme Q) biosynth	2.1.1.114, 2.1.1.64	AGD	3
	AGOS_ADR117W	tryptophanyl-tRNA synthetase	6.1.1.2	SGD	2
	AGOS_ADR118C	3,4-dihydroxy-2-butanone 4-phosphate synthase	4.1.99.12	SGD	2
	AGOS_ADR119W	AMP deaminase, putative	3.5.4.6	SGD	2
	AGOS_ADR120C	Amino-acid acetyltransferase, mitochondrial	2.3.1.1	Swiss-Prot	1
	AGOS_ADR127W	Subunit a of vacuolar-ATPase V0 domain, one of two isoforms (Vph1p and Stv1p)	3.6.3.14	SGD	2
	AGOS_ADR132W	ferro-O2-oxidoreductase	1.16.3.1	SGD	2
	AGOS_ADR138C	arginine biosynthesis bifunctional protein ArgJ	2.3.1.1, 2.3.1.35	Swiss-Prot	1
	AGOS_ADR146C	Subunit C of the eight-subunit V1 peripheral membrane domain of vacuolar H+-ATPase (V-ATPase)	3.6.3.14	SGD	2
	AGOS_ADR152C	malate dehydrogenase	1.1.1.37	SGD	2
	AGOS_ADR152CA	sulfiredoxin	1.8.98.2	SGD	2
	AGOS_ADR154W	cytochrome c1 heme lyase	4.4.1.17	SGD	2
	AGOS_ADR156C	phosphopantothenoylcysteine decarboxylase	4.1.1.36	SGD	2
	AGOS_ADR160W	manganese-superoxide dismutase	1.15.1.1	SGD	2
	AGOS_ADR161W	arginine N-methyltransferase 2	2.1.1.-	Swiss-Prot	1
	AGOS_ADR162W	lanosterol 14-alpha-demethylase	1.14.13.70	Swiss-Prot	1
	AGOS_ADR164C	putative gluconokinase	2.7.1.12	SGD	2
	AGOS_ADR165C	acetyl-CoA acetyltransferase	2.3.1.9	SGD	2
	AGOS_ADR177C	Subunit a of vacuolar-ATPase V0 domain, one of two isoforms (Vph1p and Stv1p)	3.6.3.14	SGD	2
	AGOS_ADR178W	Leucine carboxyl methyltransferase 1	2.1.1.233	Swiss-Prot	1
	AGOS_ADR190W	Probable kynurenine formamidase	3.5.1.9	Swiss-Prot	1
	AGOS_ADR196W	sterol 24-C-methyltransferase	2.1.1.41	Swiss-Prot	1
	AGOS_ADR202C	potential lipid particle serine esterase	3.1.-.-	SGD	2
	AGOS_ADR208W	cytochrome c1	1.10.2.2	SGD	2
	AGOS_ADR210C	Dolichyl pyrophosphate Glc1Man9GlcNAc2 alpha-1,3-glucosyltransferase	2.4.1.265	Swiss-Prot	1
	AGOS_ADR214W	methylenetetrahydrofolate dehydrogenase	1.5.1.15	SGD	2
	AGOS_ADR219C	thymidylate synthase	2.1.1.45	SGD	2
	AGOS_ADR231C	Multifunctional triacylglycerol lipase, steryl ester hydrolase, Ca2+-independent phospholipase A2 and lysophosphatidic acid acyltransferase	3.1.1.3, 3.1.1.4, 3.1.1.13, 2.3.1.51	SGD	2
	AGOS_ADR238C	acid phosphatase, putative	3.1.3.2	merlin	5
	AGOS_ADR239W	multicopper oxidase	1.16.3.1	SGD	2
	AGOS_ADR240C	Subunit VIb of cytochrome c oxidase	1.9.3.1	SGD	2
	AGOS_ADR252W	malate dehydrogenase	1.1.1.37	SGD	2
	AGOS_ADR254W	putative pyruvate decarboxylase	4.1.1.1	SGD	2
	AGOS_ADR262C	NADH dehydrogenase	1.6.99.3, 1.6.5.3	SGD	2
	AGOS_ADR265C	carboxymethylenebutenolidase, putative	3.1.1.45	SGD	2
	AGOS_ADR275W	Beta subunit of the CAAX farnesyltransferase (FTase)	2.5.1.58	SGD	2
	AGOS_ADR279C	Protein O-mannosyltransferase	2.4.1.109	SGD	2
	AGOS_ADR285W	arsenical pump-driving ATPase	3.6.3.16	Swiss-Prot	1
	AGOS_ADR286C	glyoxalase I	4.4.1.5	SGD	2
	AGOS_ADR288W	Uridine/cytidine kinase, component of the pyrimidine ribonucleotide salvage pathway	2.7.1.48	SGD	2
	AGOS_ADR290W	glutamate synthase (NADH)	1.4.1.14	SGD	2
	AGOS_ADR311C	Glycerol-3-phosphate dehydrogenase [NAD+]	1.1.1.8	Swiss-Prot	1
	AGOS_ADR314C	ribose-phosphate pyrophosphokinase	2.7.6.1	SGD	2
	AGOS_ADR323C	Sedoheptulose bisphosphatase	3.1.3.37	SGD	2
	AGOS_ADR327W	endo-polygalacturonase	3.2.1.15	SGD	2
	AGOS_ADR350W	phospholipid-transporting ATPase, putative	3.6.3.1	SGD	2
	AGOS_ADR351C	gamma-glutamyl phosphate reductase	1.2.1.41	SGD	2
	AGOS_ADR358W	Subunit E of the eight-subunit V1 peripheral membrane domain of the vacuolar H+-ATPase (V-ATPase)	3.6.3.14	SGD	2
	AGOS_ADR363C	alanyl-tRNA synthetase	6.1.1.7	SGD	2
	AGOS_ADR368W	Pyruvate kinase	2.7.1.40	Swiss-Prot	1
	AGOS_ADR382W	cytochrome c heme lyase	4.4.1.17	SGD	2
	AGOS_ADR387W	electron-transferring-flavoprotein dehydrogenase	1.5.5.1	SGD	2
	AGOS_ADR395C	high affinity cAMP phosphodiesterase	3.1.4.17	SGD	2
	AGOS_ADR396W	H subunit of the mitochondrial glycine decarboxylase complex	1.4.4.2	SGD	2
	AGOS_ADR402W	mitochondrial Rho GTPase 1	3.6.5.2	Swiss-Prot	1
	AGOS_ADR408W	acetyl-coenzyme A synthetase 1	6.2.1.1	Swiss-Prot	1
	AGOS_ADR417W	Mitochondrial aldehyde dehydrogenase	1.2.1.5	SGD	2
	AGOS_AEL008W	ATP synthase subunit delta, mitochondrial	3.6.3.14	Swiss-Prot	1
	AGOS_AEL019W	argininosuccinate lyase	4.3.2.1	SGD	2
	AGOS_AEL020W	asparaginyl-tRNA synthetase	6.1.1.22	SGD	2
	AGOS_AEL021C	prolyl-tRNA synthetase	6.1.1.15	SGD	2
	AGOS_AEL022W	histidinolphosphatase	3.1.3.15	SGD	2
	AGOS_AEL035W	Trimethyllysine dioxygenase	1.14.11.8	Uniprot	4
	AGOS_AEL038C	Phosphoglycerate kinase	2.7.2.3	Swiss-Prot	1
	AGOS_AEL044W	1,4-alpha-glucan branching enzyme	2.4.1.18	Swiss-Prot	1
	AGOS_AEL050C	Npp2p	3.1.4.1, 3.6.1.9	SGD	2
	AGOS_AEL054C	asparaginyl-tRNA synthetase	6.1.1.22	SGD	2
	AGOS_AEL059W	Orotidine 5'-phosphate decarboxylase	4.1.1.23	Swiss-Prot	1
	AGOS_AEL067W	ubiquinol-cytochrome c reductase iron-sulfur subunit	1.10.2.2	SGD	2
	AGOS_AEL074W	vacuolar ATP synthase proteolipid subunit	3.6.3.14	SGD	2
	AGOS_AEL076C	pyridoxal kinase BUD16	2.7.1.35	SGD	2
	AGOS_AEL081W	Probable trans-2-enoyl-CoA reductase, mitochondrial	1.3.1.38	Swiss-Prot	1
	AGOS_AEL082W	Alpha-1,2-mannosyltransferase	2.4.1.-	SGD	2
	AGOS_AEL084W	phosphatidate cytidylyltransferase	2.7.7.41	SGD	2
	AGOS_AEL088C	3'(2')5'-bisphosphate nucleotidase	3.1.3.7	SGD	2
	AGOS_AEL090C	inositol polyphosphate 5-phosphatase	3.1.3.36	SGD	2
	AGOS_AEL091C	Bifunctional enzyme with DRAP deaminase and tRNA:pseudouridine synthase activity	5.4.99.28, 3.5.4.26	SGD	2
	AGOS_AEL098W	homoserine O-acetyltransferase	2.3.1.31	SGD	2
	AGOS_AEL106W	fructose-2,6-bisphosphatase	3.1.3.46	SGD	2
	AGOS_AEL113C	GPI ethanolamine phosphate transferase 1	2.-.-.-	Swiss-Prot	1
	AGOS_AEL121W	Subunit 8 of ubiquinol cytochrome-c reductase complex	1.10.2.2	SGD	2
	AGOS_AEL122W	farnesyl pyrophosphate synthetase	2.5.1.10, 2.5.1.1	SGD	2
	AGOS_AEL142W	similar to alpha-1,6-mannosyltransferase subunit	2.4.1.-	SGD	2
	AGOS_AEL148W	Alpha-1,2-mannosyltransferase	2.4.1.-	SGD	2
	AGOS_AEL156W	S-formylglutathione hydrolase	3.1.2.12	SGD	2
	AGOS_AEL161W	cysteine synthase	2.5.1.47, 4.2.1.22	SGD	2
	AGOS_AEL164C	3-ketodihydrosphingosine reductase TSC10	1.1.1.102	Swiss-Prot	1
	AGOS_AEL166C	GPI ethanolamine phosphate transferase 2	2.-.-.-	Swiss-Prot	1
	AGOS_AEL170C	kynurenine aminotransferase	2.6.1.7	SGD	2
	AGOS_AEL187C	rab GTPase	3.6.5.2	SGD	2
	AGOS_AEL188W	mitochondrial serine hydroxymethyltransferase	2.1.2.1	Swiss-Prot	1
	AGOS_AEL189W	chitin synthase	2.4.1.16	SGD	2
	AGOS_AEL190W	chitin synthase	2.4.1.16	SGD	2
	AGOS_AEL198W	pseudouridine synthase	4.2.1.70	SGD	2
	AGOS_AEL208W	6-phosphofructokinase alpha subunit	2.7.1.11	SGD	2
	AGOS_AEL211W	Beta subunit of succinyl-CoA ligase, which is a mitochondrial enzyme of the TCA cycle	6.2.1.4	SGD	2
	AGOS_AEL214C	2',3'-cyclic nucleotide 3'-phosphodiesterase	3.1.4.37	Swiss-Prot	1
	AGOS_AEL215C	6-phosphogluconolactonase	3.1.1.31	SGD	2
	AGOS_AEL220C	exo-1,3-beta-glucanase	3.2.1.58	SGD	2
	AGOS_AEL229W	Member of the Sir2 family of NAD(+)-dependent protein deacetylases	3.5.1.-	SGD	2
	AGOS_AEL238C	geranylgeranyl pyrophosphate synthetase	2.5.1.29	Swiss-Prot	1
	AGOS_AEL243W	Putative mannosyltransferase	2.4.1.131	SGD	2
	AGOS_AEL247W	glycosylphosphatidylinositol-N-acetylglucosaminyltransferase	2.4.1.198	SGD	2
	AGOS_AEL249C	glucose-6-phosphate isomerase	5.3.1.9	Swiss-Prot	1
	AGOS_AEL251C	ATP synthase subunit 4, mitochondrial	3.6.3.14	Swiss-Prot	1
	AGOS_AEL259W	3'phosphoadenylylsulfate reductase	1.8.4.8	SGD	2
	AGOS_AEL264C	Pyridoxal 5'-phosphate synthase	1.4.3.5	SGD	2
	AGOS_AEL268W	type II proteins geranylgeranyltransferase beta subunit	2.5.1.60	SGD	2
	AGOS_AEL275C	dolichol-phosphate mannosyltransferase	2.4.1.83	SGD	2
	AGOS_AEL276C	Glycogen debranching enzyme containing glucanotranferase and alpha-1,6-amyloglucosidase activities	3.2.1.33, 2.4.1.25	SGD	2
	AGOS_AEL301W	High affinity Ca2+/Mn2+ P-type ATPase required for Ca2+ and Mn2+ transport into Golgi	3.6.3.8, 3.6.3.35	SGD	2
	AGOS_AEL305C	acetolactate synthase	2.2.1.6	SGD	2
	AGOS_AEL310C	Dihydrofolate synthetase	6.3.2.12	SGD	2
	AGOS_AEL338C	glutamyl-tRNA synthetase, mitochondrial	6.1.1.17	SGD	2
	AGOS_AEL341W	cystathionine gamma-lyase	4.4.1.1	SGD	2
	AGOS_AER001C	Probable trehalase	3.2.1.28	Swiss-Prot	1
	AGOS_AER003C	dehydrodolichyl diphosphate synthetase	2.5.1.87	SGD	2
	AGOS_AER004W	hexaprenyl pyrophosphate synthetase	2.5.1.83	SGD	2
	AGOS_AER005C	GPI mannosyltransferase 2	2.4.1.-	Swiss-Prot	1
	AGOS_AER007W	succinate-semialdehyde dehydrogenase	1.2.1.16	SGD	2
	AGOS_AER014W	N-(5'-phosphoribosyl)anthranilate isomerase	5.3.1.24	Swiss-Prot	1
	AGOS_AER015C	inorganic pyrophosphatase	3.6.1.1	Swiss-Prot	1
	AGOS_AER018C	Alpha-1,2-mannosyltransferase	2.4.1.-	SGD	2
	AGOS_AER021C	Subunit k of the mitochondrial F1F0 ATP synthase	3.6.3.14	SGD	2
	AGOS_AER031C	glyceraldehyde-3-phosphate dehydrogenase	1.2.1.12	Swiss-Prot	1
	AGOS_AER032W	alcohol dehydrogenase	1.1.1.1	SGD	2
	AGOS_AER037C	2,5-diamino-6-ribosylamino-4(3H)-pyrimidinone 5'-phosphate reductase	1.1.1.302	Swiss-Prot	1
	AGOS_AER043C	Mitochondrial leucyl-tRNA synthetase	6.1.1.4	SGD	2
	AGOS_AER053C	insulin-degrading enzyme	3.4.24.56	SGD	2
	AGOS_AER061C	isocitrate dehydrogenase	1.1.1.42	SGD	2
	AGOS_AER070C	tRNA-dihydrouridine(47) synthase [NAD(P)(+)]	1.3.1.89	Swiss-Prot	1
	AGOS_AER075W	tRNA-dihydrouridine synthase 4	1.3.1.90	merlin	5
	AGOS_AER082W	Inositol hexakisphosphate and inositol heptakisphosphate kinase	2.7.4.21	SGD	2
	AGOS_AER083C	Ribose-phosphate pyrophosphokinase	2.7.6.1	SGD	2
	AGOS_AER085C	fatty acid synthetase beta subunit	2.3.1.38, 1.3.1.10, 4.2.1.59, 2.3.1.39, 2.3.1.86, 1.3.1.9, 3.1.2.14	SGD	2
	AGOS_AER087C	ornithine decarboxylase	4.1.1.17	SGD	2
	AGOS_AER098W	dihydroorotase	3.5.2.3	SGD	2
	AGOS_AER103W	Mitochondrial matrix acyl carrier protein; involved in biosynthesis of octanoate	2.3.1.85	AGD	3
	AGOS_AER105W	Mitochondrial threonyl-tRNA synthetase	6.1.1.3	SGD	2
	AGOS_AER117W	inosine monophosphate dehydrogenase	1.1.1.205	SGD	2
	AGOS_AER123W	L-ornithine transaminase (OTAse)	2.6.1.13	SGD	2
	AGOS_AER124W	Lysophospholipase NTE1	3.1.1.5	Swiss-Prot	1
	AGOS_AER139C	dihydroxyacetone kinase	2.7.1.29	SGD	2
	AGOS_AER143W	putative hexokinase	2.7.1.1	SGD	2
	AGOS_AER146C	vacuolar ATP synthase subunit d	3.6.3.14	SGD	2
	AGOS_AER152W	3-hydroxy-3-methylglutaryl-coenzyme A reductase	1.1.1.34	SGD	2
	AGOS_AER158C	tRNA-dihydrouridine synthase 1	1.3.1.88	SGD	2
	AGOS_AER162C	allantoicase	3.5.3.4	SGD	2
	AGOS_AER163W	Subunit of the mitochondrial F1F0 ATP synthase	3.6.3.14	SGD	2
	AGOS_AER164C	cystathionine gamma-synthase	2.5.1.48	SGD	2
	AGOS_AER165W	Alpha-1,2-mannosidase	3.2.1.113	SGD	2
	AGOS_AER178W	C1-tetrahydrofolate synthase	1.5.1.5, 6.3.4.3, 3.5.4.9	SGD	2
	AGOS_AER188C	1-phosphatidylinositol-3-phosphate 5-kinase	2.7.1.150	SGD	2
	AGOS_AER198W	Flavin adenine dinucleotide (FAD) synthetase	2.7.7.2	SGD	2
	AGOS_AER215W	Enoyl reductase that catalyzes the last step in each cycle of very long chain fatty acid elongation	1.3.1.93	SGD	2
	AGOS_AER218C	allantoinase	3.5.2.5	SGD	2
	AGOS_AER221W	Phosphoribosylaminoimidazole-succinocarboxamide synthase	6.3.2.6	SGD	2
	AGOS_AER224W	Outer mitochondrial carnitine acetyltransferase, minor ethanol-inducible enzyme	2.3.1.7	SGD	2
	AGOS_AER226W	Trifunctional enzyme: hydroxymethylpyrimidine (HMP) kinase, HMP-phosphate (HMP-P) kinase and thiaminase	2.7.1.49, 2.7.4.7, 3.5.99.2	SGD	2
	AGOS_AER228C	phosphoglycerate mutase	5.4.2.1	SGD	2
	AGOS_AER229C	dipeptidyl peptidase III	3.4.14.4	SGD	2
	AGOS_AER230C	argininosuccinate synthase	6.3.4.5	SGD	2
	AGOS_AER239W	anthranilate phosphoribosyltransferase	2.4.2.18	SGD	2
	AGOS_AER246W	Cytochrome c lysine N-methyltransferase 1	2.1.1.59	Swiss-Prot	1
	AGOS_AER248W	Adenylyltransferase and sulfurtransferase uba4	2.8.1.-, 2.7.7.-	Swiss-Prot	1
	AGOS_AER250C	cystathionine gamma-synthase	2.5.1.48	AGD	3
	AGOS_AER267W	aminodeoxychorismate synthase	2.6.1.85	SGD	2
	AGOS_AER268W	glucosamine-6-phosphate isomerase	3.5.99.6	AGD	3
	AGOS_AER276C	alpha,alpha-trehalose phosphate synthase subunit, putative	2.4.1.15	SGD	2
	AGOS_AER283W	inorganic pyrophosphatase	3.6.1.1	SGD	2
	AGOS_AER290C	orotate phosphoribosyltransferase	2.4.2.10	SGD	2
	AGOS_AER292C	flavin-containing monooxygenase	1.14.13.8	SGD	2
	AGOS_AER294C	enolase	4.2.1.11	Swiss-Prot	1
	AGOS_AER309W	guanylate kinase	2.7.4.8	SGD	2
	AGOS_AER312W	thioredoxin peroxidase	1.11.1.15	SGD	2
	AGOS_AER313C	Endopolyphosphatase	3.6.1.10	Swiss-Prot	1
	AGOS_AER321W	D-lactate dehydrogenase	1.1.2.4	SGD	2
	AGOS_AER322C	Putative hydrolase acting on ester bonds	3.1.-.-	SGD	2
	AGOS_AER325W	adenine phosphoribosyltransferase	2.4.2.7	Swiss-Prot	1
	AGOS_AER335W	mevalonate kinase	2.7.1.36	SGD	2
	AGOS_AER350W	GMP synthase (glutamine-hydrolysing)	6.3.5.2	Swiss-Prot	1
	AGOS_AER351W	Uroporphyrinogen III synthase	4.2.1.75	SGD	2
	AGOS_AER354W	phosphomevalonate kinase	2.7.4.2	SGD	2
	AGOS_AER356C	serine hydrolase, putative	4.3.1.18	SGD	2
	AGOS_AER357C	phosphatidylserine synthase	2.7.8.8	SGD	2
	AGOS_AER358C	Acyl-coenzyme A oxidase	1.3.3.6	Swiss-Prot	1
	AGOS_AER362W	Mitochondrial lysine-tRNA synthetase	6.1.1.6	SGD	2
	AGOS_AER364W	Dihydrolipoamide acetyltransferase component (E2) of pyruvate dehydrogenase complex	2.3.1.12	SGD	2
	AGOS_AER373C	NADPH-dependent 1-acyldihydroxyacetone phosphate reductase	1.1.1.101	SGD	2
	AGOS_AER374C	Component of the mitochondrial alpha-ketoglutarate dehydrogenase complex	1.2.4.2	SGD	2
	AGOS_AER394W	isoleucyl-tRNA synthetase ,cytoplasmic	6.1.1.5	SGD	2
	AGOS_AER401W	NADPH-dependent aldo-keto reductase and glycerol dehydrogenase	1.1.1.-, 1.1.1.6, 1.1.1.72	SGD	2
	AGOS_AER434C	GTPase of the Ypt/Rab family, very similar to Ypt31p	3.6.5.2	SGD	2
	AGOS_AER446W	Bifunctional enzyme exhibiting indole-3-glycerol-phosphate synthase and anthranilate synthase activi	4.1.3.27, 4.1.1.48	SGD	2
	AGOS_AER447C	inositol/phosphatidylinositol phosphatase	3.1.3.-	SGD	2
	AGOS_AER452C	lipase, putative	3.1.1.3	SGD	2
	AGOS_AER453C	lipase, putative	3.1.1.3	SGD	2
	AGOS_AER454C	potential triglyceride lipase	3.1.1.3	SGD	2
	AGOS_AFL011W	Calcium-transporting ATPase	3.6.3.8	SGD	2
	AGOS_AFL037W	UDP-N-acetyl-glucosamine-1-P transferase	2.7.8.15	SGD	2
	AGOS_AFL039C	phospholipid hydroperoxide glutathione peroxidase	1.11.1.12	SGD	2
	AGOS_AFL047W	3-deoxy-D-arabino-heptulosonate-7-phosphate (DAHP) synthase	2.5.1.54	SGD	2
	AGOS_AFL063W	Mitochondrial NADH kinase, phosphorylates NADH	2.7.1.86	SGD	2
	AGOS_AFL079W	putative delta 8-sphingolipid desaturase	1.14.19.4	merlin	5
	AGOS_AFL096C	glycerophosphoryl diester phosphodiesterase	3.1.4.46	SGD	2
	AGOS_AFL098W	Alpha-1,3/1,6-mannosyltransferase ALG2	2.4.1.132, 2.4.1.257	Swiss-Prot	1
	AGOS_AFL110C	thiamine-phosphate dipyrophosphorylase/hydroxyethylthiazole kinase	2.5.1.3, 2.7.1.50	SGD	2
	AGOS_AFL133C	dolichyl-phosphate beta-glucosyltransferase	2.4.1.117	SGD	2
	AGOS_AFL138W	fatty acid synthase alpha subunit	2.3.1.86	SGD	2
	AGOS_AFL141C	V-type proton ATPase 16 kDa proteolipid subunit 2	3.6.3.14	Swiss-Prot	1
	AGOS_AFL179C	Phospholipid:diacylglycerol acyltransferase	2.3.1.158	SGD	2
	AGOS_AFL181C	C-8 sterol isomerase	5.3.3.5	SGD	2
	AGOS_AFL185W	phosphofructokinase beta subunit	2.7.1.11	SGD	2
	AGOS_AFL191W	aminophospholipid-translocating ATPase	3.6.3.1	SGD	2
	AGOS_AFL192C	UDP-N-acetylglucosamine pyrophosphorylase	2.7.7.23	SGD	2
	AGOS_AFL195W	Mg2+-dependent phosphatidate (PA) phosphatase	3.1.3.4	SGD	2
	AGOS_AFL201W	aldehyde dehydrogenase	1.2.1.3	SGD	2
	AGOS_AFL206C	arginyl-tRNA synthetase	6.1.1.19	SGD	2
	AGOS_AFL208C	ribulose-phosphate 3-epimerase	5.1.3.1	Swiss-Prot	1
	AGOS_AFL213W	acyl-coa dehydrogenase, putative	1.3.8.-	Uniprot	4
	AGOS_AFL228W	inositol polyphosphate 5-phosphatase	3.1.3.56	SGD	2
	AGOS_AFL229W	2-isopropylmalate synthase	2.3.3.13	SGD	2
	AGOS_AFR001W	sterol-4-alpha-carboxylate 3-dehydrogenase	1.1.1.170	SGD	2
	AGOS_AFR013C	Lon protease homolog, mitochondrial	3.4.21.53	Swiss-Prot	1
	AGOS_AFR020W	acetyl-CoA hydrolase	3.1.2.1	Swiss-Prot	1
	AGOS_AFR022C	Phosphatidylserine decarboxylase of the mitochondrial inner membrane	4.1.1.65	SGD	2
	AGOS_AFR023W	deoxycytidylate deaminase	3.5.4.12	SGD	2
	AGOS_AFR048W	agmatine ureohydrolase (agmatinase)	3.5.3.11	AGD	3
	AGOS_AFR052C	uracil phosphoribosyltransferase	2.4.2.9	SGD	2
	AGOS_AFR066C	zinc-binding dehydrogenase, putative	1.-.-.-	SGD	2
	AGOS_AFR071W	phospholipase D	3.1.4.4	SGD	2
	AGOS_AFR086C	gamma-glutamylcysteine synthetase	6.3.2.2	SGD	2
	AGOS_AFR087W	Type II phosphatidylinositol 4-kinase	2.7.1.67	SGD	2
	AGOS_AFR090W	3-hydroxyacyl-CoA dehydratase	4.2.1.74	SGD	2
	AGOS_AFR094C	GPI-anchored wall transfer protein 1	2.3.-.-	Swiss-Prot	1
	AGOS_AFR098W	ornithine carbamoyltransferase	2.1.3.3	SGD	2
	AGOS_AFR110C	Phosphatidylethanolamine N-methyltransferase	2.1.1.17	Swiss-Prot	1
	AGOS_AFR116W	Probable metalloreductase AIM14	1.16.1.9	SGD	2
	AGOS_AFR123W	diphthine synthase	2.1.1.98	Swiss-Prot	1
	AGOS_AFR129W	6-phosphogluconate dehydrogenase	1.1.1.44	SGD	2
	AGOS_AFR134C	succinyl-CoA ligase subunit alpha	6.2.1.4	SGD	2
	AGOS_AFR137C	Subunit of mitochondrial NAD(+)-dependent isocitrate dehydrogenase, which catalyzes the oxidation of	1.1.1.41	SGD	2
	AGOS_AFR151C	C-5 sterol desaturase	1.14.21.6	Swiss-Prot	1
	AGOS_AFR156W	proline permease	3.6.3.22	SGD	2
	AGOS_AFR157W	Adenosine 5'-monophosphoramidase	3.-.-.-	SGD	2
	AGOS_AFR193W	Subunit IV of cytochrome c oxidase	1.9.3.1	SGD	2
	AGOS_AFR196C	Subunit VIa of cytochrome c oxidase, which is the terminal member of the mitochondrial inner membran	1.9.3.1	SGD	2
	AGOS_AFR206C	sterol esterase TGL1	3.1.1.13	SGD	2
	AGOS_AFR207C	succinate dehydrogenase cytochrome b subunit	1.3.5.1	SGD	2
	AGOS_AFR211C	aspartate aminotransferase	2.6.1.1	SGD	2
	AGOS_AFR213C	5-aminoimidazole-4-carboxamide ribonucleotide (AICAR) transformylase/IMP cyclohydrolase	2.1.2.3, 3.5.4.10	SGD	2
	AGOS_AFR234W	Pyrimidine nucleotidase and Lysophosphatidic acid (LPA) phosphatase	3.1.3.2, 3.1.3.5, 3.1.3.6	SGD	2
	AGOS_AFR243C	S-adenosyl-L-homocysteine hydrolase	3.3.1.1	SGD	2
	AGOS_AFR252C	Cys-Gly metallodipeptidase dug1	3.4.13.-	SGD	2
	AGOS_AFR254C	Bifunctional enzyme of the 'de novo' purine nucleotide biosynthetic pathway	6.3.3.1, 6.3.4.13	SGD	2
	AGOS_AFR259W	low-affinity cyclic AMP phosphodiesterase [Saccharomyces cerevisiae]	3.1.4.53	SGD	2
	AGOS_AFR264W	glutamyl-tRNA synthetase	6.1.1.17	SGD	2
	AGOS_AFR267W	tRNA-specific adenosine deaminase	3.5.4.4	SGD	2
	AGOS_AFR271W	Quinolinate phosphoribosyl transferase	2.4.2.19	SGD	2
	AGOS_AFR279C	hexokinase	2.7.1.1	SGD	2
	AGOS_AFR282W	pantothenate synthase	6.3.2.1	SGD	2
	AGOS_AFR284W	histidine kinase osmosensor that regulates an osmosensing MAP kinase cascade	2.7.13.3	SGD	2
	AGOS_AFR292W	phosphoenolpyruvate carboxykinase [ATP]	4.1.1.49	Swiss-Prot	1
	AGOS_AFR295W	glycerol-3-phosphate dehydrogenase	1.1.5.3	SGD	2
	AGOS_AFR302W	3-ketoacyl-CoA thiolase	2.3.1.16	SGD	2
	AGOS_AFR303W	asparagine synthetase	6.3.5.4	SGD	2
	AGOS_AFR326W	ABC multidrug transporter, putative	3.6.3.44	SGD	2
	AGOS_AFR329C	CTP-dependent diacylglycerol kinase 1	2.7.1.174	Swiss-Prot	1
	AGOS_AFR346W	C-14 sterol reductase	1.3.1.70	SGD	2
	AGOS_AFR354C	multiple P-type ATPase transporter	3.6.3.1, 3.6.3.30, 3.6.3.8	SGD	2
	AGOS_AFR357W	Subunit of the alpha-1,6 mannosyltransferase complex	2.4.1.-	SGD	2
	AGOS_AFR359C	Enolase-phosphatase E1	3.1.3.77	Swiss-Prot	1
	AGOS_AFR361C	NAD/NADH kinase	2.7.1.23, 2.7.1.86	SGD	2
	AGOS_AFR362C	guanosine-diphosphatase	3.6.1.42	SGD	2
	AGOS_AFR366W	Low-specificity L-threonine aldolase	4.1.2.48	Swiss-Prot	1
	AGOS_AFR367W	fumarate reductase	1.3.1.6	SGD	2
	AGOS_AFR369W	Thymidylate and uridylate kinase	2.7.4.9, 2.7.4.22	SGD	2
	AGOS_AFR386C	lipid particle protein	3.1.-.-	merlin	5
	AGOS_AFR387C	Thiamine pyrophosphokinase	2.7.6.2	SGD	2
	AGOS_AFR395C	GPI mannosyltransferase 4	2.4.1.-	Swiss-Prot	1
	AGOS_AFR399W	uridine nucleosidase	3.2.2.3	SGD	2
	AGOS_AFR400C	P450 family sporulation-specific N-formyltyrosine oxidase Dit2	1.14.14.-	merlin	5
	AGOS_AFR410W	S-adenosylmethionine-homocysteine methyltransferase	2.1.1.10	SGD	2
	AGOS_AFR412C	Probable mitochondrial seryl-tRNA synthetase	6.1.1.11	SGD	2
	AGOS_AFR420W	PIK-related protein kinase and rapamycin target	2.7.1.137	SGD	2
	AGOS_AFR425C	Inosine triphosphate pyrophosphatase	3.6.1.19	Swiss-Prot	1
	AGOS_AFR426C	Deoxyhypusine hydroxylase	1.14.99.29	Swiss-Prot	1
	AGOS_AFR431C	methylene-fatty-acyl-phospholipid synthase	2.1.1.16	SGD	2
	AGOS_AFR432W	Plasma membrane ATP-binding cassette (ABC) transporter required for the export of a-factor	3.6.3.48	SGD	2
	AGOS_AFR435W	alpha-1,6-mannosyltransferase	2.4.1.232	merlin	5
	AGOS_AFR439C	cytochrome b reductase, putative	1.6.2.2	SGD	2
	AGOS_AFR440C	D-arabinono-1,4-lactone oxidase	1.1.3.37	Swiss-Prot	1
	AGOS_AFR444C	squalene synthetase	2.5.1.21	Swiss-Prot	1
	AGOS_AFR445C	mitochondrial peptidyl-tRNA hydrolase	3.1.1.29	SGD	2
	AGOS_AFR447C	NADH:ubiquinone oxidoreductase	1.6.5.3	SGD	2
	AGOS_AFR454W	golgi mannosyltransferase complex subunit	2.4.1.-	SGD	2
	AGOS_AFR457W	methylenetetrahydrofolate reductase, putative	1.5.1.20	SGD	2
	AGOS_AFR465C	putative mannosyltransferase	2.4.1.232	merlin	5
	AGOS_AFR466C	nicotinamidase	3.5.1.19	SGD	2
	AGOS_AFR482W	inositol oxygenase, putative	1.13.99.1	Uniprot	4
	AGOS_AFR483C	mannosyl-oligosaccharide glucosidase	3.2.1.106	SGD	2
	AGOS_AFR485C	tryptophan synthase	4.2.1.20	SGD	2
	AGOS_AFR488W	methionyl-tRNA formyltransferase	2.1.2.9	SGD	2
	AGOS_AFR489W	Glycerol-3-phosphate/dihydroxyacetone phosphate dual substrate-specific sn-1 acyltransferase	2.3.1.42, 2.3.1.15	SGD	2
	AGOS_AFR493C	tRNA-specific adenosine deaminase subunit	3.5.4.4	SGD	2
	AGOS_AFR504W	ethanolamine-phosphate cytidylyltransferase	2.7.7.14	SGD	2
	AGOS_AFR510W	glucosamine 6-phosphate acetyltransferase	2.3.1.4	SGD	2
	AGOS_AFR512W	Dihydrolipoamide dehydrogenase	1.8.1.4	SGD	2
	AGOS_AFR516W	Alpha subunit of cytoplasmic phenylalanyl-tRNA synthetase	6.1.1.20	SGD	2
	AGOS_AFR529W	invertase	3.2.1.26	SGD	2
	AGOS_AFR534W	carbamoyl-phosphate synthase arginine-specific small chain	6.3.5.5	Swiss-Prot	1
	AGOS_AFR547W	glycogen phosphorylase	2.4.1.1	SGD	2
	AGOS_AFR548C	aromatic amino acid aminotransferase I	2.6.1.57, 2.6.1.27, 2.6.1.39, 2.6.1.5	SGD	2
	AGOS_AFR554W	putative phosphoglycerate mutase	5.4.2.1	SGD	2
	AGOS_AFR555W	rhodanese, putative	2.8.1.1	SGD	2
	AGOS_AFR556W	rhodanese, putative	2.8.1.1	SGD	2
	AGOS_AFR561W	NADP(+)-dependent dehydrogenase	1.1.1.-	Uniprot	4
	AGOS_AFR567W	cation translocating P-type ATPase	3.6.3.-	SGD	2
	AGOS_AFR572W	C-4 methylsterol oxidase	1.14.13.72	SGD	2
	AGOS_AFR573C	phosphoribosylformylglycinamidine synthase	6.3.5.3	SGD	2
	AGOS_AFR589C	oleate delta-12 desaturase	1.14.19.6	merlin	5
	AGOS_AFR592W	1-acyl-sn-gylcerol-3-phosphate acyltransferase	2.3.1.51	SGD	2
	AGOS_AFR593C	fructose-1,6-bisphosphatase	3.1.3.11	SGD	2
	AGOS_AFR597W	mannosyl-glycoprotein endo-beta-N-acetylglucosaminidase	3.2.1.96	Uniprot	4
	AGOS_AFR599W	mannose-1-phosphate guanyltransferase	2.7.7.13	Swiss-Prot	1
	AGOS_AFR607C	phosphatidylinositol-specific phospholipase C	4.6.1.13	merlin	5
	AGOS_AFR609C	Putative lipoate-protein ligase A	2.7.7.63	SGD	2
	AGOS_AFR615W	AdoMet-dependent proline methyltransferase	2.1.1.244	SGD	2
	AGOS_AFR626W	Putative ribokinase	2.7.1.15	SGD	2
	AGOS_AFR629W	Putative mitochondrial aconitase isozyme	4.2.1.3	SGD	2
	AGOS_AFR640W	cysteinyl-tRNA synthetase	6.1.1.16	SGD	2
	AGOS_AFR647C	Multifunctional enzyme of the folic acid biosynthesis pathway	4.1.2.25, 2.5.1.15, 2.7.6.3	SGD	2
	AGOS_AFR648W	Putative flavin-dependent monooxygenase	1.14.13.8	SGD	2
	AGOS_AFR650W	triacylglycerol lipase	3.1.1.3	SGD	2
	AGOS_AFR666C	phosphatidylinositol 4-kinase	2.7.1.67	SGD	2
	AGOS_AFR675W	Glyoxylate reductase	1.1.1.26	SGD	2
	AGOS_AFR680W	inositol phosphosphingolipids phospholipase C	3.1.4.-	SGD	2
	AGOS_AFR681W	Sterol 3-beta-glucosyltransferase	2.4.1.173	Swiss-Prot	1
	AGOS_AFR682C	homoserine O-acetyltransferase	2.3.1.31	SGD	2
	AGOS_AFR683C	Mitochondrial inner membrane half-type ATP-binding cassette (ABC) transporter	3.6.3.43	SGD	2
	AGOS_AFR692C	S-adenosylmethionine synthetase	2.5.1.6	SGD	2
	AGOS_AFR693C	lipid phosphate phosphatase	3.1.3.4	SGD	2
	AGOS_AFR703W	tri-functional histidine biosynthesis protein	3.6.1.31, 3.5.4.19, 1.1.1.23	SGD	2
	AGOS_AFR708W	methionine-R-sulfoxide reductase SelR, putative	1.8.4.12	SGD	2
	AGOS_AFR716C	glucokinase	2.7.1.2	SGD	2
	AGOS_AFR729C	pantothenate kinase	2.7.1.33	SGD	2
	AGOS_AFR730W	bifunctional diadenosine 5',5'''-P1,P4-tetraphosphate phosphorylase and ADP sulfurylase	2.7.7.5, 2.7.7.53	SGD	2
	AGOS_AFR731W	Cytochrome b-c1 complex subunit 7	1.10.2.2	Swiss-Prot	1
	AGOS_AFR735W	cyclopropane-fatty-acyl-phospholipid synthase, putative	2.1.1.79	merlin	5
	AGOS_AFR747W	catabolic L-serine/L-threonine deaminase	4.3.1.17, 4.3.1.19	SGD	2
	AGOS_AGL003W	tRNA-pseudouridine synthase	5.4.99.12	SGD	2
	AGOS_AGL032C	Protein involved in negative regulation of transcription of iron regulon	3.4.11.9	SGD	2
	AGOS_AGL040C	NAD-specific glutamate dehydrogenase	1.4.1.2	SGD	2
	AGOS_AGL041C	Cu(+2)-transporting P-type ATPase, required for export of copper from the cytosol into an extracytos	3.6.3.3, 3.6.3.4	SGD	2
	AGOS_AGL042W	UDP-N-acetylglucosamine transferase subunit ALG13	2.4.1.141	Swiss-Prot	1
	AGOS_AGL050C	4-aminobutyrate aminotransferase	2.6.1.19	SGD	2
	AGOS_AGL052W	Subunit F of the eight-subunit V1 peripheral membrane domain of vacuolar H+-ATPase (V-ATPase)	3.6.3.14	SGD	2
	AGOS_AGL055C	ATP-dependent kinase YFH7	2.7.1.19, 2.7.1.48, 2.7.1.33	SGD	2
	AGOS_AGL057W	2-methylisocitrate lyase	4.1.3.30	SGD	2
	AGOS_AGL060W	Multifunctional enzyme of the peroxisomal fatty acid beta-oxidation pathway	4.2.1.17, 1.1.1.35	SGD	2
	AGOS_AGL068W	malic enzyme	1.1.1.38	SGD	2
	AGOS_AGL073W	Primary-amine oxidase	1.4.3.21	Uniprot	4
	AGOS_AGL080C	5-phospho-ribosyl-1(alpha)-pyrophosphate synthetase, synthesizes PRPP, which is required for nucleot	2.7.6.1	SGD	2
	AGOS_AGL082W	UDP-glucose pyrophosphorylase	2.7.7.9	SGD	2
	AGOS_AGL085C	plasma membrane H+-ATPase	3.6.3.6	SGD	2
	AGOS_AGL087C	C-24(28) sterol reductase	1.3.1.71	SGD	2
	AGOS_AGL096W	Phosphatidylinositol-4-phosphate 5-kinase	2.7.1.68	SGD	2
	AGOS_AGL097C	P-type ATPase sodium pump, involved in Na+ and Li+ efflux to allow salt tolerance	3.6.3.7	SGD	2
	AGOS_AGL098W	Kynureninase	3.7.1.3	Swiss-Prot	1
	AGOS_AGL107W	lipoyl(octanoyl) transferase	2.3.1.181	SGD	2
	AGOS_AGL110C	Putative dephospho-CoA kinase (DPCK) that catalyzes the final step in Coenzyme A biosynthesis	2.7.1.24	SGD	2
	AGOS_AGL113C	phosphatidylinositol 3-kinase	2.7.1.137	SGD	2
	AGOS_AGL123W	cytidine deaminase	3.5.4.5	SGD	2
	AGOS_AGL131W	Putative lipid phosphatase	3.1.3.-	SGD	2
	AGOS_AGL134C	21S rRNA pseudouridine(2819) synthase	5.4.99.43	Swiss-Prot	1
	AGOS_AGL137W	Succinate dehydrogenase [ubiquinone] cytochrome b small subunit, mitochondrial	1.3.5.1	Swiss-Prot	1
	AGOS_AGL142C	ABC multidrug transporter, putative	3.6.3.44	SGD	2
	AGOS_AGL144C	Inositol polyphosphate multikinase (IPMK)	2.7.1.151	SGD	2
	AGOS_AGL146W	GTP cyclohydrolase II, putative	3.5.4.25	Uniprot	4
	AGOS_AGL148C	acetyl-coenzyme A synthetase 2	6.2.1.1	Swiss-Prot	1
	AGOS_AGL150C	Peroxisomal nudix pyrophosphatase with specificity for coenzyme A and CoA derivatives, may function	3.6.1.-	SGD	2
	AGOS_AGL165W	proline oxidase	1.5.99.8	SGD	2
	AGOS_AGL175W	Aspartic beta semi-aldehyde dehydrogenase	1.2.1.11	SGD	2
	AGOS_AGL199C	choline/ethanolamine kinase	2.7.1.32, 2.7.1.82	SGD	2
	AGOS_AGL200W	dihydrolipoyllysine-residue succinyltransferase component of 2-oxoglutarate dehydrogenase complex	2.3.1.61	SGD	2
	AGOS_AGL201C	Triosephosphate isomerase	5.3.1.1	Swiss-Prot	1
	AGOS_AGL202W	UDP-N-acetylglucosamine transferase subunit ALG14	2.4.1.141	Swiss-Prot	1
	AGOS_AGL210C	uroporphyrinogen decarboxylase	4.1.1.37	SGD	2
	AGOS_AGL231W	Para hydroxybenzoate: polyprenyl transferase	2.5.1.39	SGD	2
	AGOS_AGL232C	diphosphomevalonate decarboxylase	4.1.1.33	Swiss-Prot	1
	AGOS_AGL247C	mitochondrial isoleucyl-tRNA synthetase	6.1.1.5	SGD	2
	AGOS_AGL256W	catalase	1.11.1.6	SGD	2
	AGOS_AGL260W	vacuolar alkaline phosphatase	3.1.3.1	SGD	2
	AGOS_AGL267C	glycolipid 2-alpha-mannosyltransferase	2.4.1.131	merlin	5
	AGOS_AGL271W	Acid trehalase	3.2.1.28	SGD	2
	AGOS_AGL272C	Alpha subunit of the F1 sector of mitochondrial F1F0 ATP synthase	3.6.3.14	SGD	2
	AGOS_AGL276W	kynurenine 3-monooxygenase	1.14.13.9	Swiss-Prot	1
	AGOS_AGL299C	Dol-P-Man:Man(5)GlcNAc(2)-PP-Dol alpha-1,3-mannosyltransferase	2.4.1.258	Swiss-Prot	1
	AGOS_AGL303W	glutamyl-tRNA(Gln) amidotransferase, B subunit	6.3.5.7	Swiss-Prot	1
	AGOS_AGL320C	CTP synthase	6.3.4.2	Swiss-Prot	1
	AGOS_AGL321W	Superoxide dismutase [Cu-Zn]	1.15.1.1	Swiss-Prot	1
	AGOS_AGL334W	amidophosphoribosyltransferase	2.4.2.14	SGD	2
	AGOS_AGL337C	Bifunctional enzyme with triacylglycerol lipase and lysophosphatidylethanolamine acyltransferase activity	3.1.1.3, 2.3.1.-	SGD	2
	AGOS_AGL346W	ABC multidrug transporter	3.6.3.44	SGD	2
	AGOS_AGL353W	beta-1,3-glucan synthase catalytic subunit	2.4.1.34	SGD	2
	AGOS_AGL356C	Putative pantetheine-phosphate adenylyltransferase (PPAT)	2.7.7.3	SGD	2
	AGOS_AGL360W	oxidoreductase, putative	1.-.-.-	SGD	2
	AGOS_AGL367WA	Putative ATP synthase protein 8-like protein	3.6.3.14	Swiss-Prot	1
	AGOS_AGR002W	Dual specificity mitochondrial citrate and methylcitrate synthase	2.3.3.1, 2.3.3.5	SGD	2
	AGOS_AGR003W	2-methylcitrate dehydratase	4.2.1.79	Uniprot	4
	AGOS_AGR012C	cystathionine beta-synthase	4.2.1.22	SGD	2
	AGOS_AGR015C	delta-aminolevulinic acid dehydratase	4.2.1.24	Swiss-Prot	1
	AGOS_AGR021C	cysteine synthase, putative	2.5.1.47	SGD	2
	AGOS_AGR022C	Nicotinic acid mononucleotide adenylyltransferase	2.7.7.18, 2.7.7.1	SGD	2
	AGOS_AGR024C	3-hydroxyisobutyryl-CoA hydrolase	3.1.2.4	SGD	2
	AGOS_AGR025W	delta 4-(E)-sphingolipid desaturase	1.14.-.-	AGD	3
	AGOS_AGR030C	coproporphyrinogen III oxidase	1.3.3.3	SGD	2
	AGOS_AGR037C	lysyl-tRNA synthetase	6.1.1.6	SGD	2
	AGOS_AGR047W	multidrug resistance-associated protein 1	3.6.3.44	SGD	2
	AGOS_AGR055C	Flavin-containing monooxygenase, localized to the cytoplasmic face of the ER membrane	1.14.13.8	AGD	3
	AGOS_AGR066W	Pentafunctional AROM polypeptide	1.1.1.25, 2.7.1.71, 4.2.3.4, 4.2.1.10, 2.5.1.19	Swiss-Prot	1
	AGOS_AGR068W	3-keto-steroid reductase	1.1.1.270	Swiss-Prot	1
	AGOS_AGR085W	alanine transaminase	2.6.1.2	SGD	2
	AGOS_AGR103W	AGR103Wp	1.2.4.1	SGD	2
	AGOS_AGR110W	Trans-aconitate 3-methyltransferase	2.1.1.145	SGD	2
	AGOS_AGR115C	Mitochondrial adenylate kinase, catalyzes the reversible synthesis of GTP and AMP from GDP and ADP	2.7.4.3	SGD	2
	AGOS_AGR120C	aminophospholipid translocase (flippase), putative	3.6.3.1	SGD	2
	AGOS_AGR126C	GPI ethanolamine phosphate transferase 3	2.-.-.-	Swiss-Prot	1
	AGOS_AGR127C	Lcb2p	2.3.1.50	SGD	2
	AGOS_AGR128C	Polyamine acetyltransferase	2.3.1.-	SGD	2
	AGOS_AGR132W	Phosphatase subunit of the trehalose-6-phosphate synthase/phosphatase complex	3.1.3.12	SGD	2
	AGOS_AGR141C	2-aminoadipate transaminase, putative	2.6.1.39	SGD	2
	AGOS_AGR167W	aromatic amino acid aminotransferase	2.6.1.57, 2.6.1.27, 2.6.1.39, 2.6.1.5	SGD	2
	AGOS_AGR169W	3-isopropylmalate dehydratase	4.2.1.33	Swiss-Prot	1
	AGOS_AGR187W	Adenylate kinase 1	2.7.4.3	Swiss-Prot	1
	AGOS_AGR196W	glutathine reductase	1.8.1.7	Swiss-Prot	1
	AGOS_AGR199W	alkaline ceramidase	3.5.1.23	SGD	2
	AGOS_AGR200W	Threonine aldolase	4.1.2.5	SGD	2
	AGOS_AGR206C	aspartyl-tRNA synthetase, mitochondrial	6.1.1.12	SGD	2
	AGOS_AGR218C	ureidoglycolate hydrolase	3.5.3.19	SGD	2
	AGOS_AGR219W	prephenate dehydrogenase [NADP+]	1.3.1.13	SGD	2
	AGOS_AGR223W	Glycerophosphodiester phosphodiesterase GDE1	3.1.4.46	Swiss-Prot	1
	AGOS_AGR225C	arginase	3.5.3.1	Swiss-Prot	1
	AGOS_AGR227W	glyoxylate reductase	1.1.1.26	SGD	2
	AGOS_AGR231C	Lipoyl synthase, mitochondrial	2.8.1.8	Swiss-Prot	1
	AGOS_AGR237C	Subunit alpha of assimilatory sulfite reductase	1.8.99.1	SGD	2
	AGOS_AGR241W	riboflavin synthase	2.5.1.9	SGD	2
	AGOS_AGR249C	deoxyuridine 5'-triphosphate nucleotidohydrolase	3.6.1.23	Swiss-Prot	1
	AGOS_AGR254C	Lyso-phosphatidylcholine acyltransferase	2.3.1.23	SGD	2
	AGOS_AGR256W	sphingoid long chain base kinase	2.7.1.91	SGD	2
	AGOS_AGR259C	glutaminyl-tRNA synthetase	6.1.1.18	SGD	2
	AGOS_AGR266C	Diadenosine and Diphosphoinositol Polyphosphate Phosphohydrolase	3.6.1.-, 3.6.1.52, 3.6.1.10, 3.6.1.60, 3.6.1.61	SGD	2
	AGOS_AGR271C	lysophospholipid acyltransferase	2.3.1.-, 2.3.1.23, 2.3.1.51	SGD	2
	AGOS_AGR272W	ferrochelatase	4.99.1.1	SGD	2
	AGOS_AGR283C	peroxisomal D3,D2-enoyl-CoA isomerase	5.3.3.8	SGD	2
	AGOS_AGR284W	Putative nicotinamide N-methyltransferase	2.1.1.1	Swiss-Prot	1
	AGOS_AGR288W	3-phosphoserine aminotransferase	2.6.1.52	SGD	2
	AGOS_AGR295C	Subunit h of the F0 sector of mitochondrial F1F0 ATP synthase	3.6.3.14	SGD	2
	AGOS_AGR298C	S-adenosyl-L-methionine uroporphyrinogen III transmethylase	2.1.1.107	SGD	2
	AGOS_AGR301C	Glycerol-3-phosphate/dihydroxyacetone phosphate dual substrate-specific sn-1 acyltransferase	2.3.1.42, 2.3.1.15	SGD	2
	AGOS_AGR305W	tRNA-pseudouridine synthase	3.5.4.26, 5.4.99.28	SGD	2
	AGOS_AGR322W	sulfate adenylyltransferase	2.7.7.4	Swiss-Prot	1
	AGOS_AGR323C	Dihydrolipoamide dehydrogenase (E3)-binding protein (E3BP)	2.3.1.12	SGD	2
	AGOS_AGR324C	xylulokinase	2.7.1.17	SGD	2
	AGOS_AGR328C	ferric reductase	1.16.1.7	SGD	2
	AGOS_AGR329C	NADPH dehydrogenase	1.6.99.1	SGD	2
	AGOS_AGR330W	4-amino-4-deoxychorismate lyase	4.1.3.38	SGD	2
	AGOS_AGR332C	methionyl-tRNA synthetase	6.1.1.10	SGD	2
	AGOS_AGR335C	GTP cyclohydrolase I	3.5.4.16	SGD	2
	AGOS_AGR341C	PTEN homolog	3.1.3.67	SGD	2
	AGOS_AGR342C	nicotinamide riboside kinase	2.7.1.22, 2.7.1.173	Swiss-Prot	1
	AGOS_AGR344W	sn-1,2-diacylglycerol ethanolamine-and cholinephosphotranferase	2.7.8.1, 2.7.8.2	SGD	2
	AGOS_AGR351W	lanosterol synthase	5.4.99.7	SGD	2
	AGOS_AGR357W	Cytosolic L-asparaginase	3.5.1.1	SGD	2
	AGOS_AGR358W	glutamine-dependent NAD(+) synthetase	6.3.5.1	SGD	2
	AGOS_AGR359C	protein phosphatase methylesterase 1	3.1.1.89	Swiss-Prot	1
	AGOS_AGR368W	mitochondrial peroxiredoxin PRX1	1.11.1.15	SGD	2
	AGOS_AGR371C	5-phospho-ribosyl-1(alpha)-pyrophosphate synthetase, synthesizes PRPP, which is required for nucleot	2.7.6.1	SGD	2
	AGOS_AGR382W	L-aminoadipate-semialdehyde dehydrogenase-phosphopantetheinyl transferase	2.7.8.7	Swiss-Prot	1
	AGOS_AGR384C	Beta subunit of geranylgeranyltransferase type I	2.5.1.59	SGD	2
	AGOS_AGR385C	alpha mannosidase	3.2.1.24	SGD	2
	AGOS_AGR391W	Putative phosphopantothenoylcysteine synthetase (PPCS)	6.3.2.5	SGD	2
	AGOS_AGR396W	6,7-dimethyl-8-ribityllumazine synthase	2.5.1.78	SGD	2
	AGOS_AMI001W	Cytochrome c oxidase subunit 2	1.9.3.1	Swiss-Prot	1
	AGOS_AMI002W	Cytochrome c oxidase subunit 1	1.9.3.1	Swiss-Prot	1
	AGOS_AMI003W	Cytochrome c oxidase subunit 3	1.9.3.1	Swiss-Prot	1
	AGOS_AMI005W	ATP synthase protein 8	3.6.3.14	Swiss-Prot	1
	AGOS_AMI006W	ATP synthase subunit a	3.6.3.14	Swiss-Prot	1
	AGOS_AMI007W	ATP synthase subunit 9	3.6.3.14	Swiss-Prot	1
	AGOS_AMI008W	Cytochrome b	1.10.2.2	Swiss-Prot	1

## Sheet: Supplement 2
	Enzymatic family	Genes	% Total genes
	Oxidoreductases	195	23.0224
	Transferases	295	34.8288
	Hydrolases	221	26.0921
	Lyases	65	7.67414
	Isomerases	26	3.06966
	Ligases	72	8.50059
	Total		102.952
	Number of ECs	Genes
	1	777
	2	52
	3	11
	4	4
	5	2
	6	0
	7	1
					Total genes distribution

## Sheet: Supplement 3
	Gene	KEGG	Re-annotation	Match	Class
	AGOS_AAL003W	2.7.8.5	2.7.8.5	Yes
	AGOS_AAL007C	5.4.99.-	4.2.1.70	No	III		668 genes present in both annotations
	AGOS_AAL012C	1.1.1.85	1.1.1.85	Yes
	AGOS_AAL013W	2.8.1.7	2.8.1.7	Yes				95 genes where the two annotations are different
	AGOS_AAL021W	2.2.1.6	2.2.1.6	Yes
	AGOS_AAL022W	1.1.1.42	1.1.1.42	Yes					35 genes Class I
	AGOS_AAL027W	3.1.1.-	3.1.1.5	No	I
	AGOS_AAL033W	2.1.1.228	2.1.1.228	Yes					17 genes Class II
	AGOS_AAL036W	2.5.1.46	2.5.1.46	Yes
	AGOS_AAL044C	1.1.1.169	1.1.1.169	Yes					25 genes Class III
	AGOS_AAL050W	2.4.1.109	2.4.1.109	Yes
	AGOS_AAL061C	2.7.2.11	2.7.2.11	Yes					18 genes Class IV
	AGOS_AAL065C	3.6.3.14	3.6.3.14	Yes
	AGOS_AAL066W	1.14.-.-	1.14.13.169	No	I
	AGOS_AAL071C	1.5.1.12	1.5.1.12	Yes			Class I	Re-annotation completed a partial EC number or increased the information about a specific EC number
	AGOS_AAL073W	4.1.1.1	4.1.1.1	Yes
	AGOS_AAL076W	3.6.3.14	3.6.3.14	Yes			Class II	Re-annotation added a new EC number to KEGG's annotation
	AGOS_AAL088W	6.1.1.4	6.1.1.4	Yes
	AGOS_AAL096W	2.8.1.1,2.8.1.2	2.8.1.1	No	IV		Class III	Re-annotation and KEGG's annotation are different
	AGOS_AAL108C	2.4.1.198	2.4.1.198	Yes
	AGOS_AAL115W	2.5.1.-	2.5.1.-	Yes			Class IV	Re-annotation was incomplete comparatively to KEGG's annotation: less EC numbers; the information relative to a specific EC number decreased
	AGOS_AAL121C	1.6.2.4	1.6.2.4	Yes
	AGOS_AAL123W	3.1.3.68	3.1.3.68	Yes
	AGOS_AAL131C	4.1.1.65	4.1.1.65	Yes
	AGOS_AAL133W	6.1.1.10	6.1.1.10	Yes
	AGOS_AAL136C	1.17.4.1	1.17.4.1	Yes
	AGOS_AAL141C	1.14.13.132	1.14.13.132	Yes
	AGOS_AAL148W	6.1.1.1	6.1.1.1	Yes
	AGOS_AAL160W	2.4.2.28	2.4.2.28	Yes
	AGOS_AAL162C	4.6.1.1	4.6.1.1	Yes
	AGOS_AAL174C	3.6.5.5	3.6.5.5	Yes
	AGOS_AAL183W	1.-.-.-	1.-.-.-	Yes
	AGOS_AAR004C	2.3.3.1	2.3.3.1	Yes
	AGOS_AAR008W	2.4.1.11	2.4.1.11	Yes
	AGOS_AAR021W	1.3.3.4	1.3.3.4	Yes
	AGOS_AAR033W	1.1.1.65	1.1.1.65	Yes
	AGOS_AAR034W	6.1.1.9	6.1.1.9	Yes
	AGOS_AAR037W	2.7.8.11	2.7.8.11	Yes
	AGOS_AAR043C	2.4.1.260	2.4.1.260	Yes
	AGOS_AAR046C	3.1.1.3	3.1.1.3	Yes
	AGOS_AAR047C	2.7.1.35	2.7.1.35	Yes
	AGOS_AAR053W	2.4.1.34	2.4.1.34	Yes
	AGOS_AAR059C	4.2.3.1	4.2.3.1	Yes
	AGOS_AAR065C	2.3.1.26	2.3.1.26	Yes
	AGOS_AAR069W	3.4.21.-	3.4.21.62	No	I
	AGOS_AAR071W	6.4.1.2,6.3.4.14	6.4.1.2,6.3.4.14	Yes
	AGOS_AAR077C	2.3.1.97	2.3.1.97	Yes
	AGOS_AAR084W	1.1.1.1	1.1.1.1	Yes
	AGOS_AAR098W	5.3.1.23	5.3.1.23	Yes
	AGOS_AAR120C	2.1.2.2	2.1.2.2	Yes
	AGOS_AAR122C	2.1.1.100	2.1.1.100	Yes
	AGOS_AAR124C	2.3.1.7	2.3.1.7	Yes
	AGOS_AAR130C	3.6.3.14	3.6.3.14	Yes
	AGOS_AAR144W	2.3.2.2	2.3.2.2	Yes
	AGOS_AAR146W	3.2.1.58	3.2.1.58	Yes
	AGOS_AAR152W	1.3.1.76,4.99.1.4	1.3.1.76,4.99.1.4	Yes
	AGOS_AAR153C	1.14.19.1	1.14.19.1	Yes
	AGOS_AAR162C	6.4.1.1	6.4.1.1	Yes
	AGOS_AAR167C	1.2.4.1	1.2.4.1	Yes
	AGOS_AAR168C	6.-.-.-	6.2.1.3	No	I
	AGOS_AAR170W	1.5.1.20	1.5.1.20	Yes
	AGOS_AAR186W	1.4.3.5	1.4.3.5	Yes
	AGOS_AAR189C	2.1.1.181	2.1.1.-	No	IV
	AGOS_ABL006C	4.3.2.2	4.3.2.2	Yes
	AGOS_ABL018C	6.2.1.3	6.2.1.3	Yes
	AGOS_ABL022W	2.5.1.87	2.5.1.87	Yes
	AGOS_ABL029W	5.4.2.2	5.4.2.2	Yes
	AGOS_ABL033C	1.1.1.1	1.1.1.1	Yes
	AGOS_ABL036C	2.6.1.16	2.6.1.16	Yes
	AGOS_ABL038W	2.6.1.1	2.6.1.1	Yes
	AGOS_ABL056C	5.1.3.15	5.1.3.15	Yes
	AGOS_ABL061C	4.1.1.50	4.1.1.50	Yes
	AGOS_ABL077W	1.8.1.2	1.8.1.2	Yes
	AGOS_ABL080W	1.1.1.3	1.1.1.3	Yes
	AGOS_ABL083W	3.6.1.11	3.6.1.11	Yes
	AGOS_ABL085W	2.4.1.109	2.4.1.109	Yes
	AGOS_ABL088C	6.1.1.11	6.1.1.11	Yes
	AGOS_ABL090W	1.6.5.5	1.6.5.5	Yes
	AGOS_ABL102C	2.5.1.54	2.5.1.54	Yes
	AGOS_ABL104C	2.3.1.37	2.3.1.37	Yes
	AGOS_ABL106C	4.2.1.36	4.2.1.36	Yes
	AGOS_ABL107C	2.5.1.61	2.5.1.61	Yes
	AGOS_ABL109W	2.7.1.26	2.7.1.26	Yes
	AGOS_ABL120W	3.5.1.89	3.5.1.89	Yes
	AGOS_ABL124W	2.4.1.-	2.4.1.-	Yes
	AGOS_ABL126W	5.4.2.2	5.4.2.2	Yes
	AGOS_ABL132W	2.1.1.201	2.1.1.201	Yes
	AGOS_ABL152W	3.1.-.-	3.1.-.-	Yes
	AGOS_ABL153W	2.4.1.16	2.4.1.16	Yes
	AGOS_ABL163W	1.3.1.34	1.3.1.34	Yes
	AGOS_ABL184W	3.1.3.41	3.1.3.41	Yes
	AGOS_ABL185C	2.4.1.259,2.4.1.261	2.4.1.259,2.4.1.261	Yes
	AGOS_ABL186W	6.3.4.4	6.3.4.4	Yes
	AGOS_ABL195C	2.5.1.18	1.11.1.9	No	III
	AGOS_ABL206C	1.1.1.49	1.1.1.49	Yes
	AGOS_ABL209C	1.-.-.-	1.1.1.307	No	I
	AGOS_ABR001W	2.7.1.25	2.7.1.25	Yes
	AGOS_ABR009W	2.3.1.24	2.3.1.24	Yes
	AGOS_ABR031C	2.7.7.79	2.7.7.79	Yes
	AGOS_ABR051C	2.7.1.108	2.7.1.108	Yes
	AGOS_ABR053C	1.14.14.-	1.14.14.-	Yes
	AGOS_ABR057W	1.5.3.17	1.5.3.17	Yes
	AGOS_ABR068C	4.1.2.13	4.1.2.13	Yes
	AGOS_ABR094W	1.1.1.116	1.1.1.116	Yes
	AGOS_ABR096C	2.7.4.6	2.7.4.6	Yes
	AGOS_ABR114C	3.5.2.9	3.5.2.9	Yes
	AGOS_ABR116C	1.5.1.10	1.5.1.10	Yes
	AGOS_ABR123W	2.6.-.-	2.6.-.-	Yes
	AGOS_ABR140C	6.3.5.6,6.3.5.7	6.3.5.7	No	IV
	AGOS_ABR145C	2.3.1.50	2.3.1.50	Yes
	AGOS_ABR157W	6.3.5.5	6.3.5.5	Yes
	AGOS_ABR159C	3.1.1.-	3.1.1.3	No	I
	AGOS_ABR161C	2.7.1.20	2.7.1.20	Yes
	AGOS_ABR168W	1.5.1.2	1.5.1.2	Yes
	AGOS_ABR169W	3.6.3.14	3.6.3.14	Yes
	AGOS_ABR186W	2.1.2.11	2.1.2.11	Yes
	AGOS_ABR192W	6.1.1.1	6.1.1.1	Yes
	AGOS_ABR193W	3.5.1.52	3.5.1.52	Yes
	AGOS_ABR204C	3.5.4.6	3.5.4.6	Yes
	AGOS_ABR209W	4.1.3.27	4.1.3.27	Yes
	AGOS_ABR210W	3.1.1.29	3.1.1.29	Yes
	AGOS_ABR212C	2.1.1.14	2.1.1.14	Yes
	AGOS_ABR228C	1.-.-.-	1.16.3.1	No	I
	AGOS_ABR229C	1.1.1.14	1.1.1.14,1.1.1.9	No	II
	AGOS_ABR236W	5.4.2.8	5.4.2.8	Yes
	AGOS_ABR245C	2.4.1.-	2.4.1.-	Yes
	AGOS_ACL032C	1.1.1.95	1.1.1.95	Yes
	AGOS_ACL035C	1.3.98.1	1.3.5.2	No	III
	AGOS_ACL039W	6.1.1.3	6.1.1.3	Yes
	AGOS_ACL044W	1.2.1.3	1.2.1.5	No	III
	AGOS_ACL059C	4.4.1.8	4.4.1.8	Yes
	AGOS_ACL065C	1.3.5.1	1.3.5.1	Yes
	AGOS_ACL069C	2.7.1.30	2.7.1.30	Yes
	AGOS_ACL077C	5.3.1.6	5.3.1.6	Yes
	AGOS_ACL097C	3.6.3.14	3.6.3.14	Yes
	AGOS_ACL107C	1.-.-.-	1.1.1.21	No	I
	AGOS_ACL109C	1.8.1.9	1.8.1.9	Yes
	AGOS_ACL117W	4.2.1.9	4.2.1.9	Yes
	AGOS_ACL118C	2.7.7.15	2.7.7.15	Yes
	AGOS_ACL121C	1.5.1.5,3.5.4.9,6.3.4.3	1.5.1.5,3.5.4.9,6.3.4.3	Yes
	AGOS_ACL122W	3.1.2.2	3.1.2.2	Yes
	AGOS_ACL123C	2.7.1.31	2.7.1.33	No	III
	AGOS_ACL126W	4.2.1.109	4.2.1.109	Yes
	AGOS_ACL127W	1.13.11.6	1.13.11.6	Yes
	AGOS_ACL130C	3.1.3.3	3.1.3.3	Yes
	AGOS_ACL134C	4.1.1.1	4.1.1.1	Yes
	AGOS_ACL148C	1.1.1.284,1.1.1.1	1.1.1.284,1.1.1.1	Yes
	AGOS_ACL150W	2.7.4.3	3.6.1.15	No	III
	AGOS_ACL166W	3.2.1.14	3.2.1.14	Yes
	AGOS_ACL176W	3.6.3.14	3.6.3.14	Yes
	AGOS_ACL181C	2.4.1.34	2.4.1.34	Yes
	AGOS_ACL185C	2.7.1.105,3.1.3.46	2.7.1.105,3.1.3.46	Yes
	AGOS_ACL186W	3.6.1.43	3.6.1.43	Yes
	AGOS_ACL196W	2.2.1.2	2.2.1.2	Yes
	AGOS_ACL198W	1.1.1.86	1.1.1.86	Yes
	AGOS_ACR004W	2.4.1.267	2.4.1.-	No	IV
	AGOS_ACR012C	3.4.21.48	3.4.21.48	Yes
	AGOS_ACR013C	4.2.1.2	4.2.1.2	Yes
	AGOS_ACR015W	5.4.2.3	5.4.2.3	Yes
	AGOS_ACR024W	3.1.4.11	3.1.4.11	Yes
	AGOS_ACR026W	2.1.1.183	2.1.1.183	Yes
	AGOS_ACR034W	2.4.1.-	2.4.1.-	Yes
	AGOS_ACR042C	2.5.1.60	2.5.1.60	Yes
	AGOS_ACR052W	1.3.5.1	1.3.5.1	Yes
	AGOS_ACR054C	1.6.2.2	1.6.2.2	Yes
	AGOS_ACR056W	5.4.2.1	5.4.2.1	Yes
	AGOS_ACR070W	2.7.1.39	2.7.1.39	Yes
	AGOS_ACR071W	3.6.3.14	3.6.3.14	Yes
	AGOS_ACR073C	3.4.14.-	3.4.14.5	No	I
	AGOS_ACR075C	3.5.4.-	3.5.4.4	No	I
	AGOS_ACR084C	3.1.2.6	3.1.2.6	Yes
	AGOS_ACR086C	3.6.3.4	3.6.3.4	Yes
	AGOS_ACR089C	6.1.1.2	6.1.1.2	Yes
	AGOS_ACR094C	2.5.1.58,2.5.1.59	2.5.1.58,2.5.1.59	Yes
	AGOS_ACR103C	3.4.14.-	3.4.14.5	No	I
	AGOS_ACR108C	2.3.1.39	2.3.1.39	Yes
	AGOS_ACR124W	1.5.1.3	1.5.1.3	Yes
	AGOS_ACR134W	6.3.2.17	6.3.2.17	Yes
	AGOS_ACR136C	5.4.99.27	5.4.99.27	Yes
	AGOS_ACR140C	2.3.1.22	2.3.1.20	No	III
	AGOS_ACR156W	3.1.27.1	3.1.27.1	Yes
	AGOS_ACR160C	2.4.2.11	2.4.2.11	Yes
	AGOS_ACR167C	1.5.1.7	1.5.1.7	Yes
	AGOS_ACR170C	2.7.4.-,2.7.4.14	2.7.4.14	No	IV
	AGOS_ACR171C	1.-.-.-	1.1.1.320, 1.1.1.321	No	I
	AGOS_ACR181C	3.6.3.14	3.6.3.14	Yes
	AGOS_ACR182C	6.3.1.2	6.3.1.2	Yes
	AGOS_ACR187W	6.1.1.21	6.1.1.21	Yes
	AGOS_ACR188C	1.13.11.52	1.13.11.11	No	III
	AGOS_ACR198W	2.4.2.1	2.4.2.1	Yes
	AGOS_ACR202W	1.18.1.2	1.18.1.2	Yes
	AGOS_ACR203W	3.6.3.14	3.6.3.14	Yes
	AGOS_ACR207W	2.4.1.80	2.4.1.80	Yes
	AGOS_ACR210C	4.1.1.21	4.1.1.21	Yes
	AGOS_ACR211W	4.1.1.-	4.1.1.43, 4.1.1.74	No	II
	AGOS_ACR215C	2.1.2.1	2.1.2.1	Yes
	AGOS_ACR219W	6.1.1.20	6.1.1.20	Yes
	AGOS_ACR232C	4.3.1.19	4.3.1.19	Yes
	AGOS_ACR233W	6.1.1.15	6.1.1.15	Yes
	AGOS_ACR251C	2.4.1.-	2.4.1.131	No	I
	AGOS_ACR256C	2.1.1.35	2.1.1.35	Yes
	AGOS_ACR259W	3.1.3.-	3.1.3.-	Yes
	AGOS_ACR263C	6.3.5.5,2.1.3.2	6.3.5.5,2.1.3.2	Yes
	AGOS_ACR268C	2.3.3.9	2.3.3.9	Yes
	AGOS_ACR284C	6.3.2.3	6.3.2.3	Yes
	AGOS_ACR290W	2.4.1.109	2.4.1.109	Yes
	AGOS_ADL015C	2.3.3.13	2.3.3.13	Yes
	AGOS_ADL018W	1.11.1.15	1.11.1.15	Yes
	AGOS_ADL025W	3.6.3.14	3.6.3.14	Yes
	AGOS_ADL031W	2.5.1.47,2.5.1.49	2.5.1.47,2.5.1.49	Yes
	AGOS_ADL032W	4.2.1.3	4.2.1.3	Yes
	AGOS_ADL033W	2.7.1.67	2.7.1.67	Yes
	AGOS_ADL036C	3.5.1.41	3.5.1.41	Yes
	AGOS_ADL039C	6.1.1.12	6.1.1.12	Yes
	AGOS_ADL057W	1.17.4.1	1.17.4.1	Yes
	AGOS_ADL062W	1.2.1.38,2.7.2.8	1.2.1.38,2.7.2.8	Yes
	AGOS_ADL066C	4.1.3.1	4.1.3.1	Yes
	AGOS_ADL071C	3.1.3.21	3.1.3.21, 3.1.3.68	No	II
	AGOS_ADL072C	2.3.1.179	2.3.1.41	No	III
	AGOS_ADL079C	3.6.3.1	3.6.3.1	Yes
	AGOS_ADL081C	2.4.2.17	2.4.2.17	Yes
	AGOS_ADL086C	2.7.2.4	2.7.2.4	Yes
	AGOS_ADL087W	1.6.2.2	1.6.2.2	Yes
	AGOS_ADL088W	1.14.11.27	1.14.11.27	Yes
	AGOS_ADL121W	5.3.1.16	5.3.1.16	Yes
	AGOS_ADL138C	2.4.1.256	2.4.1.256	Yes
	AGOS_ADL163W	2.1.1.225	2.1.1.225	Yes
	AGOS_ADL164C	1.1.1.37	1.1.1.37	Yes
	AGOS_ADL180C	4.2.1.51	4.2.1.51	Yes
	AGOS_ADL183C	2.7.1.105	2.7.1.105	Yes
	AGOS_ADL191W	2.6.1.11	2.6.1.11	Yes
	AGOS_ADL194W	2.1.1.-	2.1.1.-	Yes
	AGOS_ADL214C	1.1.1.87	1.1.1.87	Yes
	AGOS_ADL223W	1.1.1.41	1.1.1.41	Yes
	AGOS_ADL225W	3.2.1.3	3.2.1.3	Yes
	AGOS_ADL233W	3.3.2.6	3.3.2.6	Yes
	AGOS_ADL235W	2.4.1.-	2.4.1.131	No	I
	AGOS_ADL237C	2.7.1.105	2.7.1.105	Yes
	AGOS_ADL249W	2.6.1.9	2.6.1.9	Yes
	AGOS_ADL268C	5.3.3.2	5.3.3.2	Yes
	AGOS_ADL270C	4.2.1.19	4.2.1.19	Yes
	AGOS_ADL281C	2.4.1.-	2.4.1.-	Yes
	AGOS_ADL287C	4.2.3.5	1.5.1.30, 4.2.3.5,1.5.1.39	No	II
	AGOS_ADL296C	3.5.4.25	3.5.4.25	Yes
	AGOS_ADL305C	6.1.1.20	6.1.1.20	Yes
	AGOS_ADL326W	5.4.99.5	5.4.99.5	Yes
	AGOS_ADL328C	3.5.4.1	3.5.4.1	Yes
	AGOS_ADL338C	2.4.1.142	2.4.1.142	Yes
	AGOS_ADL340W	2.5.1.16	2.5.1.16	Yes
	AGOS_ADL342W	3.6.1.13	3.6.1.13	Yes
	AGOS_ADL346W	1.2.1.31	1.2.1.31	Yes
	AGOS_ADL356C	2.3.3.10	2.3.3.10	Yes
	AGOS_ADL366W	2.2.1.1	2.2.1.1	Yes
	AGOS_ADL373W	6.1.1.14	6.1.1.14	Yes
	AGOS_ADL378W	2.4.1.15	2.4.1.15	Yes
	AGOS_ADL380W	3.6.3.14	3.6.3.14	Yes
	AGOS_ADL384W	2.6.1.42	2.6.1.42	Yes
	AGOS_ADL385C	6.3.3.2	6.3.3.2	Yes
	AGOS_ADR003C	5.3.1.8	5.3.1.8	Yes
	AGOS_ADR006W	3.6.1.5	3.6.1.5	Yes
	AGOS_ADR021W	1.13.11.53,1.13.11.54	1.13.11.53,1.13.11.54	Yes
	AGOS_ADR051C	6.3.4.6,3.5.1.54	6.3.4.6,3.5.1.54	Yes
	AGOS_ADR052W	6.2.1.3	6.2.1.3	Yes
	AGOS_ADR059C	1.1.1.-	1.1.1.330	No	I
	AGOS_ADR080W	1.16.1.7	1.16.1.7	Yes
	AGOS_ADR084C	2.7.8.-	2.7.8.-	Yes
	AGOS_ADR085W	6.3.4.9,6.3.4.10,6.3.4.11,6.3.4.15	6.3.4.9,6.3.4.10,6.3.4.11,6.3.4.15	Yes
	AGOS_ADR102W	3.6.3.14	3.6.3.14	Yes
	AGOS_ADR107W	2.3.3.14	2.3.3.14	Yes
	AGOS_ADR110C	2.1.1.221	2.1.1.221	Yes
	AGOS_ADR115W	2.1.1.114	2.1.1.114, 2.1.1.64	No	II
	AGOS_ADR117W	6.1.1.2	6.1.1.2	Yes
	AGOS_ADR118C	4.1.99.12	4.1.99.12	Yes
	AGOS_ADR120C	2.3.1.1	2.3.1.1	Yes
	AGOS_ADR127W	3.6.3.14	3.6.3.14	Yes
	AGOS_ADR132W	1.-.-.-	1.16.3.1	No	I
	AGOS_ADR138C	2.3.1.35,2.3.1.1	2.3.1.35,2.3.1.1	Yes
	AGOS_ADR146C	3.6.3.14	3.6.3.14	Yes
	AGOS_ADR152C	1.1.1.37	1.1.1.37	Yes
	AGOS_ADR152CA	1.8.98.2	1.8.98.2	Yes
	AGOS_ADR154W	4.4.1.17	4.4.1.17	Yes
	AGOS_ADR156C	4.1.1.36	4.1.1.36	Yes
	AGOS_ADR160W	1.15.1.1	1.15.1.1	Yes
	AGOS_ADR161W	2.1.1.-	2.1.1.-	Yes
	AGOS_ADR162W	1.14.13.70	1.14.13.70	Yes
	AGOS_ADR164C	2.7.1.12	2.7.1.12	Yes
	AGOS_ADR165C	2.3.1.9	2.3.1.9	Yes
	AGOS_ADR177C	3.6.3.14	3.6.3.14	Yes
	AGOS_ADR190W	3.5.1.9	3.5.1.9	Yes
	AGOS_ADR196W	2.1.1.41	2.1.1.41	Yes
	AGOS_ADR210C	2.4.1.265	2.4.1.265	Yes
	AGOS_ADR214W	1.5.1.15	1.5.1.15	Yes
	AGOS_ADR219C	2.1.1.45	2.1.1.45	Yes
	AGOS_ADR231C	3.1.1.3,3.1.1.13,3.1.1.4,2.3.1.51	3.1.1.3,3.1.1.13,3.1.1.4,2.3.1.51	Yes
	AGOS_ADR238C	3.1.3.2	3.1.3.2	Yes
	AGOS_ADR252W	1.1.1.37	1.1.1.37	Yes
	AGOS_ADR254W	4.1.1.1	4.1.1.1	Yes
	AGOS_ADR262C	1.6.99.3	1.6.99.3, 1.6.5.3	No	II
	AGOS_ADR265C	3.1.1.45	3.1.1.45	Yes
	AGOS_ADR275W	2.5.1.58	2.5.1.58	Yes
	AGOS_ADR285W	3.6.3.16	3.6.3.16	Yes
	AGOS_ADR286C	4.4.1.5	4.4.1.5	Yes
	AGOS_ADR288W	2.7.1.48	2.7.1.48	Yes
	AGOS_ADR290W	1.4.1.13,1.4.1.14	1.4.1.14	No	IV
	AGOS_ADR311C	1.1.1.8	1.1.1.8	Yes
	AGOS_ADR314C	2.7.6.1	2.7.6.1	Yes
	AGOS_ADR323C	5.4.2.1	3.1.3.37	No	III
	AGOS_ADR327W	3.2.1.15	3.2.1.15	Yes
	AGOS_ADR350W	3.6.3.1	3.6.3.1	Yes
	AGOS_ADR351C	1.2.1.41	1.2.1.41	Yes
	AGOS_ADR358W	3.6.3.14	3.6.3.14	Yes
	AGOS_ADR363C	6.1.1.7	6.1.1.7	Yes
	AGOS_ADR368W	2.7.1.40	2.7.1.40	Yes
	AGOS_ADR382W	4.4.1.17	4.4.1.17	Yes
	AGOS_ADR387W	1.5.5.1	1.5.5.1	Yes
	AGOS_ADR395C	3.1.4.17	3.1.4.17	Yes
	AGOS_ADR408W	6.2.1.1	6.2.1.1	Yes
	AGOS_ADR417W	1.2.1.3	1.2.1.5	No	III
	AGOS_AEL008W	3.6.3.14	3.6.3.14	Yes
	AGOS_AEL019W	4.3.2.1	4.3.2.1	Yes
	AGOS_AEL020W	6.1.1.22	6.1.1.22	Yes
	AGOS_AEL021C	6.1.1.15	6.1.1.15	Yes
	AGOS_AEL022W	3.1.3.15	3.1.3.15	Yes
	AGOS_AEL035W	1.14.11.8	1.14.11.8	Yes
	AGOS_AEL038C	2.7.2.3	2.7.2.3	Yes
	AGOS_AEL044W	2.4.1.18	2.4.1.18	Yes
	AGOS_AEL054C	6.1.1.22	6.1.1.22	Yes
	AGOS_AEL059W	4.1.1.23	4.1.1.23	Yes
	AGOS_AEL067W	1.10.2.2	1.10.2.2	Yes
	AGOS_AEL074W	3.6.3.14	3.6.3.14	Yes
	AGOS_AEL076C	2.7.1.35	2.7.1.35	Yes
	AGOS_AEL081W	1.3.1.38	1.3.1.38	Yes
	AGOS_AEL084W	2.7.7.41	2.7.7.41	Yes
	AGOS_AEL088C	3.1.3.7	3.1.3.7	Yes
	AGOS_AEL091C	5.4.99.-	5.4.99.28,3.5.4.26	No	II
	AGOS_AEL098W	2.3.1.31	2.3.1.31	Yes
	AGOS_AEL106W	2.7.1.105,3.1.3.46	3.1.3.46	No	IV
	AGOS_AEL122W	2.5.1.1,2.5.1.10	2.5.1.1,2.5.1.10	Yes
	AGOS_AEL142W	2.4.1.-	2.4.1.-	Yes
	AGOS_AEL148W	2.4.1.-	2.4.1.-	Yes
	AGOS_AEL156W	3.1.2.12	3.1.2.12	Yes
	AGOS_AEL161W	2.5.1.47	2.5.1.47, 4.2.1.22	No	II
	AGOS_AEL164C	1.1.1.102	1.1.1.102	Yes
	AGOS_AEL166C	2.7.-.-	2.-.-.-	No	IV
	AGOS_AEL170C	2.6.1.7	2.6.1.7	Yes
	AGOS_AEL188W	2.1.2.1	2.1.2.1	Yes
	AGOS_AEL189W	2.4.1.16	2.4.1.16	Yes
	AGOS_AEL190W	2.4.1.16	2.4.1.16	Yes
	AGOS_AEL198W	5.4.99.25	4.2.1.70	No	III
	AGOS_AEL208W	2.7.1.11	2.7.1.11	Yes
	AGOS_AEL211W	6.2.1.4,6.2.1.5	6.2.1.4	No	IV
	AGOS_AEL214C	3.1.4.37	3.1.4.37	Yes
	AGOS_AEL215C	3.1.1.31	3.1.1.31	Yes
	AGOS_AEL220C	3.2.1.58	3.2.1.58	Yes
	AGOS_AEL229W	3.5.1.-	3.5.1.-	Yes
	AGOS_AEL238C	2.5.1.1,2.5.1.10,2.5.1.29	2.5.1.29	No	IV
	AGOS_AEL249C	5.3.1.9	5.3.1.9	Yes
	AGOS_AEL251C	3.6.3.14	3.6.3.14	Yes
	AGOS_AEL259W	1.8.4.8	1.8.4.8	Yes
	AGOS_AEL268W	2.5.1.60	2.5.1.60	Yes
	AGOS_AEL275C	2.4.1.83	2.4.1.83	Yes
	AGOS_AEL276C	2.4.1.25,3.2.1.33	2.4.1.25,3.2.1.33	Yes
	AGOS_AEL301W	3.6.3.8	3.6.3.8, 3.6.3.35	No	II
	AGOS_AEL305C	2.2.1.6	2.2.1.6	Yes
	AGOS_AEL310C	6.3.2.17	6.3.2.12	No	III
	AGOS_AEL338C	6.1.1.17	6.1.1.17	Yes
	AGOS_AEL341W	4.4.1.1	4.4.1.1	Yes
	AGOS_AER001C	3.2.1.28	3.2.1.28	Yes
	AGOS_AER003C	2.5.1.87	2.5.1.87	Yes
	AGOS_AER004W	2.5.1.82,2.5.1.83	2.5.1.83	No	IV
	AGOS_AER005C	2.4.1.-	2.4.1.-	Yes
	AGOS_AER007W	1.2.1.16	1.2.1.16	Yes
	AGOS_AER014W	5.3.1.24	5.3.1.24	Yes
	AGOS_AER015C	3.6.1.1	3.6.1.1	Yes
	AGOS_AER018C	2.4.1.-	2.4.1.-	Yes
	AGOS_AER031C	1.2.1.12	1.2.1.12	Yes
	AGOS_AER032W	1.1.1.1	1.1.1.1	Yes
	AGOS_AER037C	1.1.1.302	1.1.1.302	Yes
	AGOS_AER043C	6.1.1.4	6.1.1.4	Yes
	AGOS_AER053C	3.4.24.56	3.4.24.56	Yes
	AGOS_AER061C	1.1.1.42	1.1.1.42	Yes
	AGOS_AER070C	1.3.1.89	1.3.1.89	Yes
	AGOS_AER075W	1.3.1.90	1.3.1.90	Yes
	AGOS_AER083C	2.7.6.1	2.7.6.1	Yes
	AGOS_AER085C	2.3.1.86	2.3.1.38,1.3.1.10,4.2.1.59,2.3.1.39,2.3.1.86,1.3.1.9,3.1.2.14	No	II
	AGOS_AER087C	4.1.1.17	4.1.1.17	Yes
	AGOS_AER098W	3.5.2.3	3.5.2.3	Yes
	AGOS_AER105W	6.1.1.3	6.1.1.3	Yes
	AGOS_AER117W	1.1.1.205	1.1.1.205	Yes
	AGOS_AER123W	2.6.1.13	2.6.1.13	Yes
	AGOS_AER124W	3.1.1.5	3.1.1.5	Yes
	AGOS_AER139C	2.7.1.29	2.7.1.29	Yes
	AGOS_AER146C	3.6.3.14	3.6.3.14	Yes
	AGOS_AER152W	1.1.1.34	1.1.1.34	Yes
	AGOS_AER158C	1.3.1.88	1.3.1.88	Yes
	AGOS_AER162C	3.5.3.4	3.5.3.4	Yes
	AGOS_AER164C	2.5.1.48	2.5.1.48	Yes
	AGOS_AER165W	3.2.1.113	3.2.1.113	Yes
	AGOS_AER178W	1.5.1.5,3.5.4.9,6.3.4.3	1.5.1.5,3.5.4.9,6.3.4.3	Yes
	AGOS_AER188C	2.7.1.150	2.7.1.150	Yes
	AGOS_AER198W	2.7.7.2	2.7.7.2	Yes
	AGOS_AER215W	1.3.1.-	1.3.1.93	No	I
	AGOS_AER218C	3.5.2.5	3.5.2.5	Yes
	AGOS_AER221W	6.3.2.6	6.3.2.6	Yes
	AGOS_AER224W	2.3.1.7	2.3.1.7	Yes
	AGOS_AER228C	5.4.2.1	5.4.2.1	Yes
	AGOS_AER229C	3.4.14.4	3.4.14.4	Yes
	AGOS_AER230C	6.3.4.5	6.3.4.5	Yes
	AGOS_AER239W	2.4.2.18	2.4.2.18	Yes
	AGOS_AER267W	2.6.1.85	2.6.1.85	Yes
	AGOS_AER268W	3.1.1.31	3.5.99.6	No	III
	AGOS_AER276C	2.4.1.15,3.1.3.12	2.4.1.15	No	IV
	AGOS_AER283W	3.6.1.1	3.6.1.1	Yes
	AGOS_AER290C	2.4.2.10	2.4.2.10	Yes
	AGOS_AER294C	4.2.1.11	4.2.1.11	Yes
	AGOS_AER309W	2.7.4.8	2.7.4.8	Yes
	AGOS_AER312W	1.11.1.15	1.11.1.15	Yes
	AGOS_AER313C	3.6.1.10	3.6.1.10	Yes
	AGOS_AER321W	1.1.2.4	1.1.2.4	Yes
	AGOS_AER325W	2.4.2.7	2.4.2.7	Yes
	AGOS_AER335W	2.7.1.36	2.7.1.36	Yes
	AGOS_AER350W	6.3.5.2	6.3.5.2	Yes
	AGOS_AER351W	4.2.1.75	4.2.1.75	Yes
	AGOS_AER354W	2.7.4.2	2.7.4.2	Yes
	AGOS_AER357C	2.7.8.8	2.7.8.8	Yes
	AGOS_AER358C	1.3.3.6	1.3.3.6	Yes
	AGOS_AER362W	6.1.1.6	6.1.1.6	Yes
	AGOS_AER364W	2.3.1.12	2.3.1.12	Yes
	AGOS_AER373C	1.1.1.101	1.1.1.101	Yes
	AGOS_AER374C	1.2.4.2	1.2.4.2	Yes
	AGOS_AER394W	6.1.1.5	6.1.1.5	Yes
	AGOS_AER401W	1.1.1.-	1.1.1.-, 1.1.1.6, 1.1.1.72	No	II
	AGOS_AER446W	4.1.3.27,4.1.1.48	4.1.3.27,4.1.1.48	Yes
	AGOS_AFL011W	3.6.3.8	3.6.3.8	Yes
	AGOS_AFL037W	2.7.8.15	2.7.8.15	Yes
	AGOS_AFL039C	1.11.1.9	1.11.1.12	No	III
	AGOS_AFL047W	2.5.1.54	2.5.1.54	Yes
	AGOS_AFL079W	1.14.19.4	1.14.19.4	Yes
	AGOS_AFL096C	3.1.4.46	3.1.4.46	Yes
	AGOS_AFL098W	2.4.1.132,2.4.1.257	2.4.1.132,2.4.1.257	Yes
	AGOS_AFL110C	2.5.1.3,2.7.1.50	2.5.1.3,2.7.1.50	Yes
	AGOS_AFL133C	2.4.1.117	2.4.1.117	Yes
	AGOS_AFL138W	2.3.1.86	2.3.1.86	Yes
	AGOS_AFL141C	3.6.3.14	3.6.3.14	Yes
	AGOS_AFL179C	2.3.1.158	2.3.1.158	Yes
	AGOS_AFL181C	5.-.-.-	5.3.3.5	No	I
	AGOS_AFL185W	2.7.1.11	2.7.1.11	Yes
	AGOS_AFL191W	3.6.3.1	3.6.3.1	Yes
	AGOS_AFL192C	2.7.7.23	2.7.7.23	Yes
	AGOS_AFL195W	3.1.3.4	3.1.3.4	Yes
	AGOS_AFL201W	1.2.1.5	1.2.1.3	No	III
	AGOS_AFL206C	6.1.1.19	6.1.1.19	Yes
	AGOS_AFL208C	5.1.3.1	5.1.3.1	Yes
	AGOS_AFL213W	1.3.8.7	1.3.8.-	No	IV
	AGOS_AFL229W	2.3.3.13	2.3.3.13	Yes
	AGOS_AFR001W	1.1.1.170	1.1.1.170	Yes
	AGOS_AFR013C	3.4.21.-	3.4.21.53	No	I
	AGOS_AFR020W	3.1.2.1	3.1.2.1	Yes
	AGOS_AFR022C	4.1.1.65	4.1.1.65	Yes
	AGOS_AFR023W	3.5.4.12	3.5.4.12	Yes
	AGOS_AFR048W	3.5.3.11	3.5.3.11	Yes
	AGOS_AFR052C	2.4.2.9	2.4.2.9	Yes
	AGOS_AFR071W	3.1.4.4	3.1.4.4	Yes
	AGOS_AFR086C	6.3.2.2	6.3.2.2	Yes
	AGOS_AFR090W	4.2.1.-	4.2.1.74	No	I
	AGOS_AFR094C	2.3.-.-	2.3.-.-	Yes
	AGOS_AFR098W	2.1.3.3	2.1.3.3	Yes
	AGOS_AFR110C	2.1.1.17	2.1.1.17	Yes
	AGOS_AFR123W	2.1.1.98	2.1.1.98	Yes
	AGOS_AFR129W	1.1.1.44	1.1.1.44	Yes
	AGOS_AFR134C	6.2.1.4,6.2.1.5	6.2.1.4	No	IV
	AGOS_AFR137C	1.1.1.41	1.1.1.41	Yes
	AGOS_AFR151C	1.14.21.6	1.14.21.6	Yes
	AGOS_AFR206C	3.1.1.-	3.1.1.13	No	I
	AGOS_AFR211C	2.6.1.1	2.6.1.1	Yes
	AGOS_AFR213C	2.1.2.3,3.5.4.10	2.1.2.3,3.5.4.10	Yes
	AGOS_AFR243C	3.3.1.1	3.3.1.1	Yes
	AGOS_AFR252C	3.4.13.-	3.4.13.-	Yes
	AGOS_AFR254C	6.3.4.13,6.3.3.1	6.3.4.13,6.3.3.1	Yes
	AGOS_AFR259W	3.1.4.17	3.1.4.53	No	III
	AGOS_AFR264W	6.1.1.17	6.1.1.17	Yes
	AGOS_AFR267W	3.5.4.-	3.5.4.4	No	I
	AGOS_AFR271W	2.4.2.19	2.4.2.19	Yes
	AGOS_AFR279C	2.7.1.1	2.7.1.1	Yes
	AGOS_AFR282W	6.3.2.1	6.3.2.1	Yes
	AGOS_AFR284W	2.7.13.3	2.7.13.3	Yes
	AGOS_AFR292W	4.1.1.49	4.1.1.49	Yes
	AGOS_AFR295W	1.1.5.3	1.1.5.3	Yes
	AGOS_AFR302W	2.3.1.16	2.3.1.16	Yes
	AGOS_AFR303W	6.3.5.4	6.3.5.4	Yes
	AGOS_AFR329C	2.7.1.174	2.7.1.174	Yes
	AGOS_AFR346W	1.3.1.70	1.3.1.70	Yes
	AGOS_AFR354C	3.6.3.-	3.6.3.1, 3.6.3.30, 3.6.3.8	No	I
	AGOS_AFR357W	2.4.1.-	2.4.1.-	Yes
	AGOS_AFR359C	3.1.3.77	3.1.3.77	Yes
	AGOS_AFR362C	3.6.1.42	3.6.1.42	Yes
	AGOS_AFR366W	4.1.2.5	4.1.2.48	No	III
	AGOS_AFR369W	2.7.4.9	2.7.4.9, 2.7.4.22	No	II
	AGOS_AFR395C	2.4.1.-	2.4.1.-	Yes
	AGOS_AFR399W	3.2.2.3	3.2.2.3	Yes
	AGOS_AFR400C	1.14.14.1	1.14.14.-	No	IV
	AGOS_AFR410W	2.1.1.10	2.1.1.10	Yes
	AGOS_AFR412C	6.1.1.11	6.1.1.11	Yes
	AGOS_AFR426C	1.14.99.29	1.14.99.29	Yes
	AGOS_AFR431C	2.1.1.16	2.1.1.16	Yes
	AGOS_AFR435W	2.4.1.-	2.4.1.232	No	I
	AGOS_AFR440C	1.1.3.37	1.1.3.37	Yes
	AGOS_AFR444C	2.5.1.21	2.5.1.21	Yes
	AGOS_AFR445C	3.1.1.29	3.1.1.29	Yes
	AGOS_AFR447C	1.6.99.3	1.6.5.3	No	III
	AGOS_AFR454W	2.4.1.-	2.4.1.-	Yes
	AGOS_AFR457W	1.5.1.20	1.5.1.20	Yes
	AGOS_AFR465C	2.4.1.232	2.4.1.232	Yes
	AGOS_AFR466C	3.5.1.19	3.5.1.19	Yes
	AGOS_AFR483C	3.2.1.106	3.2.1.106	Yes
	AGOS_AFR485C	4.2.1.20	4.2.1.20	Yes
	AGOS_AFR488W	2.1.2.9	2.1.2.9	Yes
	AGOS_AFR489W	2.3.1.15,2.3.1.42	2.3.1.15,2.3.1.42	Yes
	AGOS_AFR504W	2.7.7.14	2.7.7.14	Yes
	AGOS_AFR510W	2.3.1.4	2.3.1.4	Yes
	AGOS_AFR512W	1.8.1.4	1.8.1.4	Yes
	AGOS_AFR516W	6.1.1.20	6.1.1.20	Yes
	AGOS_AFR529W	3.2.1.26	3.2.1.26	Yes
	AGOS_AFR534W	6.3.5.5	6.3.5.5	Yes
	AGOS_AFR547W	2.4.1.1	2.4.1.1	Yes
	AGOS_AFR548C	2.6.1.57,2.6.1.27,2.6.1.5	2.6.1.57,2.6.1.27,2.6.1.39,2.6.1.5	No	II
	AGOS_AFR554W	5.4.2.1	5.4.2.1	Yes
	AGOS_AFR561W	1.1.1.-	1.1.1.-	Yes
	AGOS_AFR567W	3.6.3.-	3.6.3.-	Yes
	AGOS_AFR572W	1.14.13.72	1.14.13.72	Yes
	AGOS_AFR573C	6.3.5.3	6.3.5.3	Yes
	AGOS_AFR589C	1.14.19.-	1.14.19.6	No	I
	AGOS_AFR592W	2.3.1.51	2.3.1.51	Yes
	AGOS_AFR593C	3.1.3.11	3.1.3.11	Yes
	AGOS_AFR599W	2.7.7.13	2.7.7.13	Yes
	AGOS_AFR607C	4.6.1.13	4.6.1.13	Yes
	AGOS_AFR609C	2.7.7.63	2.7.7.63	Yes
	AGOS_AFR615W	2.1.1.244	2.1.1.244	Yes
	AGOS_AFR626W	2.7.1.15	2.7.1.15	Yes
	AGOS_AFR629W	4.2.1.3	4.2.1.3	Yes
	AGOS_AFR640W	6.1.1.16	6.1.1.16	Yes
	AGOS_AFR647C	4.1.2.25,2.7.6.3,2.5.1.15	4.1.2.25,2.7.6.3,2.5.1.15	Yes
	AGOS_AFR648W	1.14.13.-	1.14.13.8	No	I
	AGOS_AFR650W	3.1.1.3	3.1.1.3	Yes
	AGOS_AFR666C	2.7.1.67	2.7.1.67	Yes
	AGOS_AFR680W	3.1.4.-	3.1.4.-	Yes
	AGOS_AFR681W	2.4.1.173	2.4.1.173	Yes
	AGOS_AFR682C	2.3.1.31	2.3.1.31	Yes
	AGOS_AFR692C	2.5.1.6	2.5.1.6	Yes
	AGOS_AFR703W	3.6.1.31,3.5.4.19,1.1.1.23	3.6.1.31,3.5.4.19,1.1.1.23	Yes
	AGOS_AFR716C	2.7.1.1	2.7.1.2	No	III
	AGOS_AGL003W	5.4.99.45	5.4.99.12	No	III
	AGOS_AGL032C	3.4.11.9	3.4.11.9	Yes
	AGOS_AGL040C	1.4.1.2	1.4.1.2	Yes
	AGOS_AGL042W	2.4.1.141	2.4.1.141	Yes
	AGOS_AGL050C	2.6.1.19,2.6.1.22	2.6.1.19	No	IV
	AGOS_AGL052W	3.6.3.14	3.6.3.14	Yes
	AGOS_AGL057W	4.1.3.1	4.1.3.30	No	III
	AGOS_AGL060W	4.2.1.-,1.1.1.-	4.2.1.17, 1.1.1.35	No	I
	AGOS_AGL068W	1.1.1.38	1.1.1.38	Yes
	AGOS_AGL073W	1.4.3.21	1.4.3.21	Yes
	AGOS_AGL080C	2.7.6.1	2.7.6.1	Yes
	AGOS_AGL082W	2.7.7.9	2.7.7.9	Yes
	AGOS_AGL085C	3.6.3.6	3.6.3.6	Yes
	AGOS_AGL087C	1.3.1.71	1.3.1.71	Yes
	AGOS_AGL096W	2.7.1.68	2.7.1.68	Yes
	AGOS_AGL098W	3.7.1.3	3.7.1.3	Yes
	AGOS_AGL107W	2.3.1.181	2.3.1.181	Yes
	AGOS_AGL110C	2.7.1.24	2.7.1.24	Yes
	AGOS_AGL113C	2.7.1.137	2.7.1.137	Yes
	AGOS_AGL123W	3.5.4.5	3.5.4.5	Yes
	AGOS_AGL134C	5.4.99.-	5.4.99.43	No	I
	AGOS_AGL144C	2.7.1.151	2.7.1.151	Yes
	AGOS_AGL148C	6.2.1.1	6.2.1.1	Yes
	AGOS_AGL165W	1.5.3.-	1.5.99.8	No	III
	AGOS_AGL175W	1.2.1.11	1.2.1.11	Yes
	AGOS_AGL199C	2.7.1.32	2.7.1.32, 2.7.1.82	No	II
	AGOS_AGL200W	2.3.1.61	2.3.1.61	Yes
	AGOS_AGL201C	5.3.1.1	5.3.1.1	Yes
	AGOS_AGL202W	2.4.1.141	2.4.1.141	Yes
	AGOS_AGL210C	4.1.1.37	4.1.1.37	Yes
	AGOS_AGL231W	2.5.1.-	2.5.1.39	No	I
	AGOS_AGL232C	4.1.1.33	4.1.1.33	Yes
	AGOS_AGL247C	6.1.1.5	6.1.1.5	Yes
	AGOS_AGL256W	1.11.1.6	1.11.1.6	Yes
	AGOS_AGL260W	3.1.3.1	3.1.3.1	Yes
	AGOS_AGL267C	2.4.1.-	2.4.1.131	No	I
	AGOS_AGL271W	3.2.1.28	3.2.1.28	Yes
	AGOS_AGL272C	3.6.3.14	3.6.3.14	Yes
	AGOS_AGL276W	1.14.13.9	1.14.13.9	Yes
	AGOS_AGL299C	2.4.1.258	2.4.1.258	Yes
	AGOS_AGL303W	6.3.5.6,6.3.5.7	6.3.5.7	No	IV
	AGOS_AGL320C	6.3.4.2	6.3.4.2	Yes
	AGOS_AGL321W	1.15.1.1	1.15.1.1	Yes
	AGOS_AGL334W	2.4.2.14	2.4.2.14	Yes
	AGOS_AGL337C	3.1.1.3,2.3.1.-	3.1.1.3,2.3.1.-	Yes
	AGOS_AGL353W	2.4.1.34	2.4.1.34	Yes
	AGOS_AGL356C	2.7.7.3	2.7.7.3	Yes
	AGOS_AGR002W	2.3.3.1	2.3.3.1, 2.3.3.5	No	II
	AGOS_AGR003W	4.2.1.79	4.2.1.79	Yes
	AGOS_AGR012C	4.2.1.22	4.2.1.22	Yes
	AGOS_AGR015C	4.2.1.24	4.2.1.24	Yes
	AGOS_AGR021C	2.5.1.47	2.5.1.47	Yes
	AGOS_AGR022C	2.7.7.1,2.7.7.18	2.7.7.1,2.7.7.18	Yes
	AGOS_AGR024C	3.1.2.4	3.1.2.4	Yes
	AGOS_AGR025W	1.14.-.-	1.14.-.-	Yes
	AGOS_AGR030C	1.3.3.3	1.3.3.3	Yes
	AGOS_AGR037C	6.1.1.6	6.1.1.6	Yes
	AGOS_AGR066W	4.2.3.4,4.2.1.10,1.1.1.25,2.7.1.71,2.5.1.19	4.2.3.4,4.2.1.10,1.1.1.25,2.7.1.71,2.5.1.19	Yes
	AGOS_AGR068W	1.1.1.270	1.1.1.270	Yes
	AGOS_AGR085W	2.6.1.2	2.6.1.2	Yes
	AGOS_AGR103W	1.2.4.1	1.2.4.1	Yes
	AGOS_AGR115C	2.7.4.3	2.7.4.3	Yes
	AGOS_AGR120C	3.6.3.1	3.6.3.1	Yes
	AGOS_AGR127C	2.3.1.50	2.3.1.50	Yes
	AGOS_AGR132W	2.4.1.15,3.1.3.12	3.1.3.12	No	IV
	AGOS_AGR169W	4.2.1.33	4.2.1.33	Yes
	AGOS_AGR187W	2.7.4.3	2.7.4.3	Yes
	AGOS_AGR196W	1.8.1.7	1.8.1.7	Yes
	AGOS_AGR199W	3.5.1.-	3.5.1.23	No	I
	AGOS_AGR200W	4.1.2.5	4.1.2.5	Yes
	AGOS_AGR206C	6.1.1.12	6.1.1.12	Yes
	AGOS_AGR218C	3.5.3.19	3.5.3.19	Yes
	AGOS_AGR219W	1.3.1.13	1.3.1.13	Yes
	AGOS_AGR225C	3.5.3.1	3.5.3.1	Yes
	AGOS_AGR231C	2.8.1.8	2.8.1.8	Yes
	AGOS_AGR237C	1.8.1.2	1.8.99.1	No	III
	AGOS_AGR241W	2.5.1.9	2.5.1.9	Yes
	AGOS_AGR249C	3.6.1.23	3.6.1.23	Yes
	AGOS_AGR254C	2.3.1.-	2.3.1.23	No	I
	AGOS_AGR256W	2.7.1.91	2.7.1.91	Yes
	AGOS_AGR259C	6.1.1.18	6.1.1.18	Yes
	AGOS_AGR271C	2.3.1.51,2.3.1.23,2.3.1.-	2.3.1.51,2.3.1.23,2.3.1.-	Yes
	AGOS_AGR272W	4.99.1.1	4.99.1.1	Yes
	AGOS_AGR288W	2.6.1.52	2.6.1.52	Yes
	AGOS_AGR298C	2.1.1.107	2.1.1.107	Yes
	AGOS_AGR301C	2.3.1.15,2.3.1.42	2.3.1.15,2.3.1.42	Yes
	AGOS_AGR305W	5.4.99.-	5.4.99.28, 3.5.4.26	No	II
	AGOS_AGR322W	2.7.7.4	2.7.7.4	Yes
	AGOS_AGR324C	2.7.1.17	2.7.1.17	Yes
	AGOS_AGR329C	1.6.99.1	1.6.99.1	Yes
	AGOS_AGR332C	6.1.1.10	6.1.1.10	Yes
	AGOS_AGR335C	3.5.4.16	3.5.4.16	Yes
	AGOS_AGR342C	2.7.1.22,2.7.1.173	2.7.1.22,2.7.1.173	Yes
	AGOS_AGR344W	2.7.8.2	2.7.8.1, 2.7.8.2	No	II
	AGOS_AGR351W	5.4.99.7	5.4.99.7	Yes
	AGOS_AGR357W	3.5.1.1	3.5.1.1	Yes
	AGOS_AGR358W	6.3.5.1	6.3.5.1	Yes
	AGOS_AGR359C	3.1.1.89	3.1.1.89	Yes
	AGOS_AGR368W	1.11.1.15	1.11.1.15	Yes
	AGOS_AGR371C	2.7.6.1	2.7.6.1	Yes
	AGOS_AGR382W	2.7.8.-	2.7.8.7	No	I
	AGOS_AGR384C	2.5.1.59	2.5.1.59	Yes
	AGOS_AGR385C	3.2.1.24	3.2.1.24	Yes
	AGOS_AGR391W	6.3.2.5	6.3.2.5	Yes
	AGOS_AGR396W	2.5.1.78	2.5.1.78	Yes
	AGOS_AMI002W	1.9.3.1	1.9.3.1	Yes
	AGOS_AMI005W	3.6.3.14	3.6.3.14	Yes
	AGOS_AMI006W	3.6.3.14	3.6.3.14	Yes
	AGOS_AMI007W	3.6.3.14	3.6.3.14	Yes
	AGOS_ADL265WA	2.4.1.-	2.4.1.131	No	I
	AGOS_AEL243W	2.4.1.-	2.4.1.131	No	I
	AGOS_ADR279C	2.4.1.109	2.4.1.109	Yes
	AGOS_ACR021W	3.6.3.14	3.6.3.14	Yes
	AGOS_AER021C	3.6.3.14	3.6.3.14	Yes
	AGOS_AER103W	1.6.5.3,1.6.99.3	2.3.1.85	No	III
	AGOS_AER163W	3.6.3.14	3.6.3.14	Yes
	AGOS_AGR295C	3.6.3.14	3.6.3.14	Yes

## Sheet: Supplement 4
	Gene tag	TC number(s)
	AGOS_AAL005W	1.C.47.1.#, 1.A.35.2.#
	AGOS_AAL014C	2.A.29.2.#, 2.A.29.7.#, 2.A.29.10.#
	AGOS_AAL063C	2.A.66.1.#, 2.A.1.2.#
	AGOS_AAL103W	3.A.5.8.#
	AGOS_AAL115W	3.D.4.8.#, 3.A.2.1.#
	AGOS_AAL159C	1.I.1.1.1.#
	AGOS_AAR016W	2.A.36.1.#, 2.A.97.1.#
	AGOS_AAR028W	3.A.2.1.#
	AGOS_AAR030W	1.A.56.1.#
	AGOS_AAR032W	2.A.36.1.#, 2.A.97.1.#
	AGOS_AAR038W	2.A.3.10.#, 2.A.3.8.#, 2.A.3.4.#, 2.A.18.7.#
	AGOS_AAR045C	3.D.1.8.#
	AGOS_AAR082W	1.A.11.3.#
	AGOS_AAR106C	1.I.1.1.1.#, 3.A.5.8.#
	AGOS_AAR108WA	3.A.2.1.#, 3.A.5.8.#
	AGOS_AAR108WB	3.A.2.1.#
	AGOS_AAR166C	2.A.1.25.#
	AGOS_AAR192C	2.A.1.12.#
	AGOS_ABL003C	2.A.3.8.#, 2.A.29.2.#, 2.A.29.10.#, 2.A.29.7.#, 2.A.18.7.#
	AGOS_ABL023W	2.A.29.2.#, 2.A.29.10.#, 2.A.29.7.#
	AGOS_ABL040W	2.A.1.48.#, 2.A.18.7.#
	AGOS_ABL116C	2.A.3.4.#, 2.A.3.8.#, 2.A.39.4.#
	AGOS_ABL148C	3.A.5.8.#
	AGOS_ABL210C	2.A.1.12.#
	AGOS_ABR043W	2.A.21.6.#
	AGOS_ABR085C	2.A.93.1.#
	AGOS_ABR092C	1.A.35.2.#
	AGOS_ABR095C	3.A.5.8.#
	AGOS_ABR113C	2.A.1.14.#
	AGOS_ABR124C	2.A.39.4.#, 2.A.1.14.#
	AGOS_ABR125C	3.A.1.205.#
	AGOS_ABR126W	3.A.1.205.#
	AGOS_ABR129C	2.A.4.2.#
	AGOS_ABR154C	5.B.1.7.#
	AGOS_ABR156W	2.A.67.1.#, 2.A.1.14.#
	AGOS_ABR196C	1.A.15.1.#, 1.A.35.5.#, 2.A.96.1.#, 2.A.5.4.#, 1.A.56.1.#, 9.A.46.1.#, 9.A.10.1.#
	AGOS_ABR223C	2.A.1.9.#, 2.A.1.1.#
	AGOS_ABR228C	9.A.10.1.#
	AGOS_ACL068W	1.A.8.9.#, 1.A.8.5.#
	AGOS_ACL072C	3.A.1.208.#, 3.A.1.201.#, 3.A.3.10.#, 3.A.1.205.#
	AGOS_ACL073W	2.A.3.8.#, 2.A.18.7.#, 2.A.29.2.#, 2.A.29.10.#, 2.A.29.7.#
	AGOS_ACL135W	2.A.3.10.#, 2.A.3.8.#, 2.A.18.7.#, 2.A.3.4.#
	AGOS_ACL143C	9.A.46.1.#
	AGOS_ACL172C	2.A.1.2.#
	AGOS_ACL175W	9.A.46.1.#
	AGOS_ACL183W	3.A.5.8.#
	AGOS_ACL203C	2.A.1.14.#
	AGOS_ACL205C	2.A.67.1.#, 2.A.1.14.#
	AGOS_ACR022W	3.A.1.205.#, 3.A.1.208.#, 3.A.1.201.#, 3.A.3.10.#
	AGOS_ACR030W	2.A.3.8.#, 2.A.18.5.#, 2.A.18.7.#, 2.A.3.4.#
	AGOS_ACR037C	2.A.38.2.#, 2.A.55.1.#, 2.A.67.2.#
	AGOS_ACR051C	2.A.18.7.#
	AGOS_ACR063C	3.A.5.8.#
	AGOS_ACR071W	1.C.47.1.#, 3.A.3.10.#
	AGOS_ACR079W	3.A.3.10.#
	AGOS_ACR080C	3.A.5.8.#, 3.A.2.1.#
	AGOS_ACR086C	3.A.3.5.#, 3.A.3.6.#
	AGOS_ACR092C	1.C.47.1.#, 1.F.1.1.#
	AGOS_ACR106C	3.A.2.1.#
	AGOS_ACR109W	2.A.29.2.#, 2.A.29.7.#, 2.A.29.10.#
	AGOS_ACR128C	3.A.1.203.#
	AGOS_ACR230C	9.A.17.1.#
	AGOS_ACR234C	3.A.5.8.#
	AGOS_ACR248W	3.A.5.8.#
	AGOS_ACR289W	2.A.57.3.#
	AGOS_ADL007C	1.C.47.1.#, 1.F.1.1.#
	AGOS_ADL009W	1.C.47.1.#, 2.A.29.23.#, 2.A.29.2.#, 2.A.29.10.#, 2.A.29.7.#
	AGOS_ADL027W	9.B.7.2.#
	AGOS_ADL074W	2.A.39.2.#
	AGOS_ADL079C	3.A.3.8.#
	AGOS_ADL080W	2.A.94.1.#
	AGOS_ADL095W	2.A.1.13.#
	AGOS_ADL096W	2.A.5.4.#
	AGOS_ADL155C	2.A.1.13.#
	AGOS_ADL156C	2.A.1.13.#
	AGOS_ADL159C	2.A.55.1.#, 2.A.38.2.#, 2.A.67.2.#
	AGOS_ADL171W	1.A.35.2.#
	AGOS_ADL185W	2.A.1.1.#
	AGOS_ADL189W	2.A.19.2.#
	AGOS_ADL205C	2.A.3.10.#, 2.A.3.8.#, 2.A.18.6.#
	AGOS_ADL243W	3.A.2.1.#
	AGOS_ADL258W	2.A.1.2.#
	AGOS_ADL272W	2.A.3.8.#, 2.A.3.10.#, 2.A.18.7.#, 2.A.3.4.#
	AGOS_ADL399C	2.A.1.14.#, 2.A.67.1.#
	AGOS_ADR019C	2.A.5.4.#, 1.A.15.1.#, 2.A.94.1.#, 1.A.35.5.#, 3.B.1.1.#, 1.A.56.1.#, 9.A.46.1.#, 1.A.8.9.#, 1.A.8.5.#, 2.A.57.3.#, 2.A.96.1.#, 9.A.10.1.#
	AGOS_ADR045W	3.A.5.8.#
	AGOS_ADR049W	1.A.35.5.#
	AGOS_ADR050W	9.A.10.1.#
	AGOS_ADR055C	3.A.2.1.#, 3.A.5.8.#
	AGOS_ADR080W	5.B.1.7.#
	AGOS_ADR091W	2.A.1.9.#, 2.A.1.1.#
	AGOS_ADR122C	9.B.7.2.#
	AGOS_ADR127W	3.A.3.10.#
	AGOS_ADR132W	9.A.10.1.#
	AGOS_ADR139C	2.A.1.9.#, 2.A.1.1.#
	AGOS_ADR177C	3.A.3.10.#
	AGOS_ADR197W	2.A.1.9.#, 2.A.1.14.#
	AGOS_ADR229C	2.A.5.2.#
	AGOS_ADR239W	9.A.10.1.#
	AGOS_ADR289C	2.A.47.2.#, 2.A.1.9.#
	AGOS_ADR296C	9.A.17.1.#
	AGOS_ADR312W	1.C.47.1.#, 1.A.35.2.#
	AGOS_ADR330W	2.A.1.14.#
	AGOS_ADR336C	2.A.1.2.#
	AGOS_ADR337C	2.A.1.2.#
	AGOS_ADR350W	3.A.3.8.#
	AGOS_ADR359W	1.A.35.5.#
	AGOS_AEL030W	2.A.3.10.#, 2.A.3.8.#, 2.A.3.4.#, 2.A.18.7.#
	AGOS_AEL042C	2.A.1.1.#, 2.A.1.9.#
	AGOS_AEL051CA	3.D.1.8.#, 3.A.3.10.#
	AGOS_AEL071C	2.A.49.2.#, 1.C.47.1.#
	AGOS_AEL074W	1.C.47.1.#, 3.A.3.10.#
	AGOS_AEL099W	2.A.66.1.#
	AGOS_AEL113C	9.A.6.1.#
	AGOS_AEL125C	2.A.3.4.#
	AGOS_AEL143W	2.A.1.14.#
	AGOS_AEL237W	3.A.16.1.#
	AGOS_AEL294C	9.A.10.1.#
	AGOS_AEL301W	3.A.3.10.#, 3.A.3.2.#
	AGOS_AEL318W	3.A.5.8.#
	AGOS_AER054W	3.B.1.1.#
	AGOS_AER062C	3.A.2.1.#, 3.A.3.10.#, 3.A.5.8.#
	AGOS_AER069W	3.A.5.8.#
	AGOS_AER152W	2.A.6.6.#
	AGOS_AER184W	2.A.29.2.#, 2.A.29.7.#, 2.A.29.10.#, 2.A.29.23.#
	AGOS_AER190W	3.A.1.205.#
	AGOS_AER192W	2.A.96.1.#
	AGOS_AER234W	2.A.66.1.#
	AGOS_AER269C	2.A.43.2.#
	AGOS_AER274W	2.A.7.25.#
	AGOS_AER293C	1.A.56.1.#
	AGOS_AER307W	1.I.1.1.1.#
	AGOS_AER308C	2.A.36.1.#
	AGOS_AER331C	2.A.7.24.#
	AGOS_AER336C	2.A.54.1.#
	AGOS_AER339C	2.A.1.2.#
	AGOS_AER366W	2.A.29.2.#, 2.A.29.10.#, 2.A.29.7.#
	AGOS_AER380C	2.A.18.7.#
	AGOS_AER386W	2.A.1.9.#, 2.A.1.14.#
	AGOS_AER388C	1.C.47.1.#
	AGOS_AER405C	2.A.3.8.#, 2.A.3.10.#, 2.A.18.7.#, 2.A.3.4.#
	AGOS_AER413C	2.A.7.25.#
	AGOS_AER444W	2.A.1.14.#
	AGOS_AFL011W	3.A.3.2.#, 3.A.3.10.#
	AGOS_AFL016C	2.A.67.2.#, 2.A.67.1.#, 2.A.1.14.#
	AGOS_AFL025C	2.A.30.1.#, 2.A.30.3.#, 2.A.30.2.#
	AGOS_AFL034W	2.A.1.9.#, 2.A.1.1.#
	AGOS_AFL067W	2.A.1.1.#
	AGOS_AFL069C	1.C.47.1.#, 1.A.35.2.#
	AGOS_AFL081W	2.A.3.4.#, 2.A.29.2.#, 2.A.29.10.#, 2.A.29.7.#, 2.A.3.8.#, 2.A.39.4.#
	AGOS_AFL139W	1.C.47.1.#, 1.F.1.1.#
	AGOS_AFL141C	1.C.47.1.#, 3.A.3.10.#
	AGOS_AFL154C	2.A.7.11.#
	AGOS_AFL158C	2.A.1.14.#
	AGOS_AFL191W	3.A.3.8.#
	AGOS_AFL204C	2.A.1.1.#, 2.A.1.9.#
	AGOS_AFL205C	2.A.1.1.#, 2.A.1.9.#
	AGOS_AFL207C	2.A.1.9.#, 2.A.1.1.#
	AGOS_AFL216C	3.A.5.8.#
	AGOS_AFL218C	2.A.38.2.#
	AGOS_AFR037W	1.A.11.3.#
	AGOS_AFR144W	2.A.96.1.#
	AGOS_AFR147C	2.A.29.2.#, 2.A.29.10.#, 2.A.29.7.#, 2.A.29.23.#
	AGOS_AFR156W	2.A.3.10.#, 2.A.3.8.#, 2.A.18.7.#, 2.A.3.4.#
	AGOS_AFR160C	2.A.19.2.#
	AGOS_AFR196C	3.A.2.1.#
	AGOS_AFR224C	2.A.38.2.#, 2.A.55.1.#, 2.A.67.2.#
	AGOS_AFR228W	2.A.17.2.#, 2.A.67.1.#, 2.A.1.14.#
	AGOS_AFR229C	2.A.1.14.#
	AGOS_AFR230C	2.A.3.10.#, 2.A.3.8.#, 2.A.18.7.#, 2.A.3.4.#
	AGOS_AFR236C	2.A.7.13.#
	AGOS_AFR304W	9.B.7.2.#
	AGOS_AFR312W	1.I.1.1.1.#
	AGOS_AFR322C	2.A.1.2.#
	AGOS_AFR326W	3.A.1.205.#
	AGOS_AFR333W	2.A.1.12.#
	AGOS_AFR343C	2.A.1.1.#, 2.A.1.9.#
	AGOS_AFR354C	3.A.3.10.#, 3.A.1.205.#
	AGOS_AFR432W	3.A.1.208.#, 3.A.1.201.#, 3.A.3.10.#, 3.A.1.205.#
	AGOS_AFR442C	2.A.1.9.#, 2.A.1.14.#, 2.A.1.1.#
	AGOS_AFR523C	3.A.5.8.#
	AGOS_AFR543C	2.A.7.9.#
	AGOS_AFR567W	3.A.1.205.#, 3.A.3.10.#
	AGOS_AFR578C	2.A.1.14.#
	AGOS_AFR596W	3.A.5.8.#
	AGOS_AFR598C	2.A.39.4.#, 2.A.1.14.#
	AGOS_AFR602W	2.A.1.9.#, 2.A.1.1.#
	AGOS_AFR613C	3.A.5.8.#
	AGOS_AFR622W	2.A.40.4.#, 2.A.40.5.#, 2.A.39.4.#
	AGOS_AFR628C	2.A.47.2.#, 2.A.1.9.#
	AGOS_AFR667C	2.A.3.8.#, 2.A.3.10.#, 2.A.18.7.#, 2.A.3.4.#
	AGOS_AFR668W	2.A.18.7.#, 2.A.3.8.#, 2.A.3.10.#, 2.A.3.4.#
	AGOS_AFR671W	2.A.18.7.#, 2.A.18.6.#, 2.A.3.8.#, 2.A.3.10.#, 2.A.3.4.#
	AGOS_AFR677C	2.A.31.2.#, 2.A.31.3.#
	AGOS_AFR683C	3.A.1.205.#, 3.A.1.208.#, 3.A.1.201.#, 3.A.3.10.#
	AGOS_AFR698C	2.A.3.8.#, 2.A.3.10.#, 2.A.18.7.#, 2.A.3.4.#
	AGOS_AFR714W	2.A.1.24.#
	AGOS_AFR725CA	3.A.3.10.#
	AGOS_AFR738C	2.A.49.2.#, 1.C.47.1.#
	AGOS_AFR743W	3.A.3.10.#, 3.D.1.8.#
	AGOS_AFR757W	2.A.67.1.#, 2.A.1.14.#
	AGOS_AGL008W	2.A.6.6.#
	AGOS_AGL026W	2.A.1.14.#
	AGOS_AGL027W	2.A.67.1.#, 2.A.1.14.#
	AGOS_AGL041C	3.A.3.5.#, 3.A.3.6.#
	AGOS_AGL047C	2.A.29.2.#, 2.A.29.10.#, 2.A.29.7.#, 2.A.29.23.#
	AGOS_AGL048C	3.A.2.1.#
	AGOS_AGL059C	3.D.1.8.#
	AGOS_AGL063C	3.B.1.1.#, 1.A.56.1.#
	AGOS_AGL065C	2.A.29.23.#, 2.A.29.2.#, 2.A.29.10.#, 2.A.29.7.#
	AGOS_AGL069C	2.A.1.2.#
	AGOS_AGL077W	2.A.44.2.#
	AGOS_AGL085C	3.A.3.2.#, 3.A.3.10.#
	AGOS_AGL097C	3.A.3.10.#, 3.A.3.2.#
	AGOS_AGL102W	2.A.4.2.#
	AGOS_AGL125C	9.B.37.2.#, 1.A.35.2.#
	AGOS_AGL137W	3.A.5.8.#
	AGOS_AGL142C	3.A.1.205.#
	AGOS_AGL143C	2.A.5.4.#
	AGOS_AGL171W	2.A.3.10.#, 2.A.3.8.#, 2.A.18.7.#, 2.A.3.4.#
	AGOS_AGL172W	2.A.36.1.#, 2.A.36.4.#
	AGOS_AGL216W	3.D.1.8.#, 3.A.2.1.#, 3.A.5.8.#
	AGOS_AGL227W	2.A.4.4.#
	AGOS_AGL266C	1.A.8.9.#, 1.A.8.5.#
	AGOS_AGL277W	2.A.1.1.#, 2.A.1.9.#
	AGOS_AGL285C	2.A.18.6.#, 2.A.3.10.#, 2.A.3.8.#
	AGOS_AGL295C	9.A.2.1.#
	AGOS_AGL335W	3.A.1.205.#, 3.A.1.208.#, 3.A.1.201.#, 3.A.3.10.#
	AGOS_AGL346W	3.A.1.208.#, 3.A.1.201.#, 3.A.3.10.#, 3.A.1.205.#
	AGOS_AGL363C	2.A.39.4.#, 2.A.1.14.#
	AGOS_AGL365C	2.A.17.2.#, 2.A.67.1.#, 2.A.1.14.#
	AGOS_AGL367WA	3.A.3.10.#, 3.D.1.8.#, 3.A.5.8.#
	AGOS_AGR038C	2.A.3.8.#, 2.A.3.10.#, 2.A.18.7.#, 2.A.3.4.#
	AGOS_AGR039C	2.A.3.8.#, 2.A.3.10.#, 2.A.18.7.#, 2.A.3.4.#
	AGOS_AGR040C	2.A.3.10.#, 2.A.3.8.#, 2.A.18.7.#, 2.A.3.4.#
	AGOS_AGR047W	3.A.1.208.#, 3.A.1.201.#, 3.A.1.205.#, 3.A.3.10.#
	AGOS_AGR054C	1.C.47.1.#, 1.F.1.1.#
	AGOS_AGR076C	2.A.1.48.#, 2.A.1.3.#, 2.A.66.1.#, 2.A.1.2.#, 2.A.18.7.#, 2.A.1.1.#
	AGOS_AGR077C	2.A.53.2.#
	AGOS_AGR097W	9.A.2.1.#
	AGOS_AGR120C	3.A.3.8.#
	AGOS_AGR129C	9.A.10.1.#
	AGOS_AGR143W	1.I.1.1.1.#
	AGOS_AGR155C	2.A.21.1.#
	AGOS_AGR157C	3.A.5.8.#
	AGOS_AGR182C	2.A.89.1.#, 9.A.10.1.#
	AGOS_AGR195W	2.A.1.2.#
	AGOS_AGR210C	3.A.5.8.#
	AGOS_AGR213C	2.A.53.2.#
	AGOS_AGR235W	2.A.1.14.#
	AGOS_AGR239W	1.I.1.1.1.#
	AGOS_AGR319W	2.A.3.8.#, 2.A.3.10.#, 2.A.18.7.#, 2.A.3.4.#
	AGOS_AGR325C	1.C.47.1.#, 1.C.90.3.#, 1.C.90.1.#, 1.A.35.2.#
	AGOS_AGR328C	5.B.1.7.#
	AGOS_AGR345C	3.A.5.8.#
	AGOS_AGR372W	9.A.17.1.#
	AGOS_AGR383W	2.A.29.2.#, 2.A.29.10.#, 2.A.29.7.#
	AGOS_AGR393W	3.A.5.8.#
	AGOS_AMI001W	3.A.2.1.#
	AGOS_AMI002W	3.A.2.1.#, 3.D.4.8.#, 3.D.3.3.#
	AGOS_AMI003W	3.A.2.1.#, 3.D.4.8.#
	AGOS_AMI005W	3.D.1.8.#, 3.A.3.10.#
	AGOS_AMI006W	3.A.3.10.#
	AGOS_AMI007W	3.A.3.10.#, 3.A.2.1.#
	AGOS_AMI008W	3.D.3.3.#

## Sheet: Supplement 5
	Membrane Transport Proteins
	TCDB class	Number of genes	% Total genes
	1. Channels/Pores	35	13.2075
	2. Electrochemical Potential-driven Transporters	141	53.2075
	3. Primary Active Transporters	80	30.1887
	4. Group Translocators	0	0
	5. Transmembrane Electron Carriers	3	1.13208
	8. Accessory Factors Involved in Transport	0	0
	9. Incompletely Characterized Transport Systems	21	7.92453

## Sheet: Supplement 6
	Saccharomyces cerevisiae	Kluyveromyces lactis	Ashbya gossypii
	1.1.1.1	1.1.1.1	1.1.1.1
	1.1.1.100	1.1.1.100	1.1.1.100
	1.1.1.101	1.1.1.101	1.1.1.101
	1.1.1.102	1.1.1.102	1.1.1.102
	1.1.1.116	1.1.1.116	1.1.1.116
	1.1.1.117	1.1.1.117
	1.1.1.14	1.1.1.14	1.1.1.14
	1.1.1.169	1.1.1.169	1.1.1.169
	1.1.1.170	1.1.1.170	1.1.1.170
		1.1.1.184
	1.1.1.190
	1.1.1.193	1.1.1.193
	1.1.1.2	1.1.1.2
	1.1.1.205	1.1.1.205	1.1.1.205
	1.1.1.21	1.1.1.21	1.1.1.21
	1.1.1.23	1.1.1.23	1.1.1.23
	1.1.1.25	1.1.1.25	1.1.1.25
		1.1.1.250
	1.1.1.26	1.1.1.26	1.1.1.26
	1.1.1.270	1.1.1.270	1.1.1.270
	1.1.1.283	1.1.1.283
	1.1.1.284	1.1.1.284	1.1.1.284
		1.1.1.289
	1.1.1.3	1.1.1.3	1.1.1.3
	1.1.1.302		1.1.1.302
	1.1.1.303	1.1.1.303
	1.1.1.307	1.1.1.307	1.1.1.307
	1.1.1.320		1.1.1.320
	1.1.1.321		1.1.1.321
	1.1.1.330		1.1.1.330
	1.1.1.34	1.1.1.34	1.1.1.34
	1.1.1.35	1.1.1.35	1.1.1.35
	1.1.1.37	1.1.1.37	1.1.1.37
	1.1.1.38	1.1.1.38	1.1.1.38
	1.1.1.4	1.1.1.4
	1.1.1.41	1.1.1.41	1.1.1.41
	1.1.1.42	1.1.1.42	1.1.1.42
	1.1.1.44	1.1.1.44	1.1.1.44
	1.1.1.49	1.1.1.49	1.1.1.49
	1.1.1.6		1.1.1.6
	1.1.1.65	1.1.1.65	1.1.1.65
	1.1.1.72	1.1.1.72	1.1.1.72
		1.1.1.79
	1.1.1.8	1.1.1.8	1.1.1.8
	1.1.1.85	1.1.1.85	1.1.1.85
	1.1.1.86	1.1.1.86	1.1.1.86
	1.1.1.87	1.1.1.87	1.1.1.87
	1.1.1.9		1.1.1.9
	1.1.1.90	1.1.1.90
		1.1.1.91
	1.1.1.95	1.1.1.95	1.1.1.95
	1.1.2.3	1.1.2.3
	1.1.2.4	1.1.2.4	1.1.2.4
	1.1.3.37	1.1.3.37	1.1.3.37
	1.1.5.3	1.1.5.3	1.1.5.3
		1.1.99.2
	1.1.99.5
	1.10.2.2	1.10.2.2	1.10.2.2
	1.11.1.12		1.11.1.12
	1.11.1.15	1.11.1.15	1.11.1.15
	1.11.1.5	1.11.1.5
	1.11.1.6	1.11.1.6	1.11.1.6
	1.11.1.9	1.11.1.9	1.11.1.9
	1.13.11.11		1.13.11.11
	1.13.11.53	1.13.11.53	1.13.11.53
	1.13.11.54	1.13.11.54	1.13.11.54
	1.13.11.6		1.13.11.6
		1.13.12.16
		1.13.99.1	1.13.99.1
			1.14.11.1
	1.14.11.17		1.14.11.17
	1.14.11.27	1.14.11.27	1.14.11.27
		1.14.11.8	1.14.11.8
		1.14.11.B2
	1.14.12.17	1.14.12.17
	1.14.13.132	1.14.13.132	1.14.13.132
	1.14.13.169		1.14.13.169
	1.14.13.70	1.14.13.70	1.14.13.70
	1.14.13.72	1.14.13.72	1.14.13.72
	1.14.13.8	1.14.13.8	1.14.13.8
	1.14.13.9		1.14.13.9
	1.14.19.1	1.14.19.1	1.14.19.1
		1.14.19.4	1.14.19.4
		1.14.19.6	1.14.19.6
	1.14.21.6		1.14.21.6
	1.14.99.29	1.14.99.29	1.14.99.29
	1.14.99.3	1.14.99.3	1.14.99.3
	1.14.99.7
	1.15.1.1	1.15.1.1	1.15.1.1
	1.16.1.7	1.16.1.7	1.16.1.7
	1.16.1.9		1.16.1.9
	1.16.3.1	1.16.3.1	1.16.3.1
	1.17.4.1	1.17.4.1	1.17.4.1
	1.18.1.2	1.18.1.2	1.18.1.2
	1.2.1.11	1.2.1.11	1.2.1.11
	1.2.1.12	1.2.1.12	1.2.1.12
		1.2.1.13
	1.2.1.16	1.2.1.16	1.2.1.16
	1.2.1.2
	1.2.1.3	1.2.1.3	1.2.1.3
	1.2.1.31	1.2.1.31	1.2.1.31
	1.2.1.38	1.2.1.38	1.2.1.38
	1.2.1.4	1.2.1.4
	1.2.1.41	1.2.1.41	1.2.1.41
	1.2.1.48	1.2.1.48
	1.2.1.5	1.2.1.5	1.2.1.5
	1.2.4.1	1.2.4.1	1.2.4.1
	1.2.4.2	1.2.4.2	1.2.4.2
	1.3.1.10	1.3.1.10	1.3.1.10
	1.3.1.13	1.3.1.13	1.3.1.13
		1.3.1.31
	1.3.1.34	1.3.1.34	1.3.1.34
	1.3.1.38	1.3.1.38	1.3.1.38
	1.3.1.6	1.3.1.6	1.3.1.6
	1.3.1.70	1.3.1.70	1.3.1.70
	1.3.1.71	1.3.1.71	1.3.1.71
	1.3.1.76	1.3.1.76	1.3.1.76
	1.3.1.88		1.3.1.88
	1.3.1.89		1.3.1.89
	1.3.1.9	1.3.1.9	1.3.1.9
	1.3.1.90		1.3.1.90
	1.3.1.93		1.3.1.93
	1.3.3.3	1.3.3.3	1.3.3.3
	1.3.3.4	1.3.3.4	1.3.3.4
	1.3.3.6	1.3.3.6	1.3.3.6
	1.3.5.1	1.3.5.1	1.3.5.1
	1.3.5.2	1.3.5.2	1.3.5.2
		1.3.8.7
		1.3.8.8
		1.3.8.9
	1.3.98.1	1.3.98.1
	1.4.1.14	1.4.1.14	1.4.1.14
	1.4.1.2	1.4.1.2	1.4.1.2
	1.4.1.4	1.4.1.4
			1.4.3.21
		1.4.3.22
		1.4.3.3
	1.4.3.5	1.4.3.5	1.4.3.5
	1.4.4.2	1.4.4.2	1.4.4.2
	1.5.1.10	1.5.1.10	1.5.1.10
	1.5.1.12	1.5.1.12	1.5.1.12
	1.5.1.15	1.5.1.15	1.5.1.15
	1.5.1.2	1.5.1.2	1.5.1.2
	1.5.1.20	1.5.1.20	1.5.1.20
	1.5.1.29
	1.5.1.3	1.5.1.3	1.5.1.3
	1.5.1.30		1.5.1.30
	1.5.1.39		1.5.1.39
	1.5.1.5	1.5.1.5	1.5.1.5
	1.5.1.7	1.5.1.7	1.5.1.7
	1.5.3.11
	1.5.3.17	1.5.3.17	1.5.3.17
	1.5.5.1	1.5.5.1	1.5.5.1
	1.5.99.8	1.5.99.8	1.5.99.8
	1.6.2.2	1.6.2.2	1.6.2.2
	1.6.2.4	1.6.2.4	1.6.2.4
		1.6.5.2
	1.6.5.3		1.6.5.3
	1.6.5.5	1.6.5.5	1.6.5.5
		1.6.5.9
	1.6.99.1	1.6.99.1	1.6.99.1
	1.6.99.3		1.6.99.3
		1.7.3.3
	1.8.1.2	1.8.1.2	1.8.1.2
	1.8.1.4	1.8.1.4	1.8.1.4
	1.8.1.7	1.8.1.7	1.8.1.7
	1.8.1.9	1.8.1.9	1.8.1.9
	1.8.3.2	1.8.3.2	1.8.3.2
	1.8.4.11	1.8.4.11
	1.8.4.12	1.8.4.12	1.8.4.12
	1.8.4.8	1.8.4.8	1.8.4.8
	1.8.98.2	1.8.98.2	1.8.98.2
	1.8.99.1		1.8.99.1
	1.9.3.1	1.9.3.1	1.9.3.1
	2.1.1.1	2.1.1.1	2.1.1.1
	2.1.1.10	2.1.1.10	2.1.1.10
	2.1.1.100	2.1.1.100	2.1.1.100
	2.1.1.107	2.1.1.107	2.1.1.107
	2.1.1.114	2.1.1.114	2.1.1.114
	2.1.1.125	2.1.1.125
	2.1.1.14	2.1.1.14	2.1.1.14
	2.1.1.145	2.1.1.145	2.1.1.145
	2.1.1.16	2.1.1.16	2.1.1.16
		2.1.1.168
	2.1.1.17	2.1.1.17	2.1.1.17
	2.1.1.183	2.1.1.183	2.1.1.183
	2.1.1.201	2.1.1.201	2.1.1.201
		2.1.1.202
		2.1.1.211
		2.1.1.213
		2.1.1.214
		2.1.1.215
		2.1.1.216
		2.1.1.217
		2.1.1.218
		2.1.1.219
		2.1.1.220
	2.1.1.221	2.1.1.221	2.1.1.221
	2.1.1.225		2.1.1.225
	2.1.1.228	2.1.1.228	2.1.1.228
	2.1.1.233		2.1.1.233
	2.1.1.244		2.1.1.244
	2.1.1.29
	2.1.1.31
	2.1.1.32
	2.1.1.33	2.1.1.33
	2.1.1.34	2.1.1.34
	2.1.1.35	2.1.1.35	2.1.1.35
	2.1.1.36
	2.1.1.41	2.1.1.41	2.1.1.41
	2.1.1.43	2.1.1.43
	2.1.1.45	2.1.1.45	2.1.1.45
	2.1.1.56	2.1.1.56
	2.1.1.59	2.1.1.59	2.1.1.59
	2.1.1.61	2.1.1.61
	2.1.1.62	2.1.1.62
	2.1.1.63	2.1.1.63
	2.1.1.64	2.1.1.64	2.1.1.64
	2.1.1.71	2.1.1.71
		2.1.1.72
		2.1.1.79	2.1.1.79
	2.1.1.98	2.1.1.98	2.1.1.98
	2.1.2.1	2.1.2.1	2.1.2.1
	2.1.2.10	2.1.2.10
	2.1.2.11	2.1.2.11	2.1.2.11
	2.1.2.2	2.1.2.2	2.1.2.2
	2.1.2.3	2.1.2.3	2.1.2.3
	2.1.2.9	2.1.2.9	2.1.2.9
	2.1.3.2	2.1.3.2	2.1.3.2
	2.1.3.3	2.1.3.3	2.1.3.3
	2.2.1.1	2.2.1.1	2.2.1.1
	2.2.1.2	2.2.1.2	2.2.1.2
	2.2.1.6	2.2.1.6	2.2.1.6
	2.3.1.1	2.3.1.1	2.3.1.1
	2.3.1.12	2.3.1.12	2.3.1.12
	2.3.1.15	2.3.1.15	2.3.1.15
	2.3.1.158	2.3.1.158	2.3.1.158
	2.3.1.16	2.3.1.16	2.3.1.16
	2.3.1.181	2.3.1.181	2.3.1.181
	2.3.1.20	2.3.1.20	2.3.1.20
	2.3.1.23	2.3.1.23	2.3.1.23
	2.3.1.24	2.3.1.24	2.3.1.24
	2.3.1.26	2.3.1.26	2.3.1.26
	2.3.1.31	2.3.1.31	2.3.1.31
	2.3.1.35	2.3.1.35	2.3.1.35
	2.3.1.37	2.3.1.37	2.3.1.37
	2.3.1.38	2.3.1.38	2.3.1.38
	2.3.1.39	2.3.1.39	2.3.1.39
	2.3.1.4	2.3.1.4	2.3.1.4
	2.3.1.41	2.3.1.41	2.3.1.41
	2.3.1.42	2.3.1.42	2.3.1.42
	2.3.1.48	2.3.1.48
	2.3.1.50	2.3.1.50	2.3.1.50
	2.3.1.51	2.3.1.51	2.3.1.51
	2.3.1.61	2.3.1.61	2.3.1.61
	2.3.1.7	2.3.1.7	2.3.1.7
		2.3.1.79
	2.3.1.84	2.3.1.84	2.3.1.84
	2.3.1.85		2.3.1.85
	2.3.1.86	2.3.1.86	2.3.1.86
	2.3.1.88	2.3.1.88
	2.3.1.9	2.3.1.9	2.3.1.9
	2.3.1.97	2.3.1.97	2.3.1.97
		2.3.1.B1
	2.3.2.2	2.3.2.2	2.3.2.2
	2.3.2.8	2.3.2.8
	2.3.3.1	2.3.3.1	2.3.3.1
	2.3.3.10	2.3.3.10	2.3.3.10
	2.3.3.13	2.3.3.13	2.3.3.13
	2.3.3.14	2.3.3.14	2.3.3.14
	2.3.3.5		2.3.3.5
	2.3.3.9	2.3.3.9	2.3.3.9
	2.4.1.1	2.4.1.1	2.4.1.1
	2.4.1.109	2.4.1.109	2.4.1.109
	2.4.1.11	2.4.1.11	2.4.1.11
	2.4.1.117	2.4.1.117	2.4.1.117
	2.4.1.119	2.4.1.119
	2.4.1.130
	2.4.1.131	2.4.1.131	2.4.1.131
	2.4.1.132	2.4.1.132	2.4.1.132
		2.4.1.138
	2.4.1.141	2.4.1.141	2.4.1.141
	2.4.1.142	2.4.1.142	2.4.1.142
	2.4.1.15	2.4.1.15	2.4.1.15
	2.4.1.16	2.4.1.16	2.4.1.16
	2.4.1.173	2.4.1.173	2.4.1.173
	2.4.1.18	2.4.1.18	2.4.1.18
	2.4.1.186	2.4.1.186	2.4.1.186
	2.4.1.198	2.4.1.198	2.4.1.198
	2.4.1.232	2.4.1.232	2.4.1.232
	2.4.1.25		2.4.1.25
	2.4.1.256	2.4.1.256	2.4.1.256
	2.4.1.257	2.4.1.257	2.4.1.257
	2.4.1.258	2.4.1.258	2.4.1.258
	2.4.1.259	2.4.1.259	2.4.1.259
	2.4.1.260	2.4.1.260	2.4.1.260
	2.4.1.261	2.4.1.261	2.4.1.261
	2.4.1.265		2.4.1.265
	2.4.1.34	2.4.1.34	2.4.1.34
		2.4.1.80	2.4.1.80
	2.4.1.83	2.4.1.83	2.4.1.83
	2.4.2.1	2.4.2.1	2.4.2.1
	2.4.2.10	2.4.2.10	2.4.2.10
	2.4.2.11	2.4.2.11	2.4.2.11
	2.4.2.14	2.4.2.14	2.4.2.14
	2.4.2.17	2.4.2.17	2.4.2.17
	2.4.2.18	2.4.2.18	2.4.2.18
	2.4.2.19		2.4.2.19
	2.4.2.22	2.4.2.22	2.4.2.22
	2.4.2.28		2.4.2.28
	2.4.2.7	2.4.2.7	2.4.2.7
	2.4.2.8	2.4.2.8	2.4.2.8
	2.4.2.9	2.4.2.9	2.4.2.9
	2.5.1.1	2.5.1.1	2.5.1.1
	2.5.1.10	2.5.1.10	2.5.1.10
	2.5.1.15	2.5.1.15	2.5.1.15
	2.5.1.16	2.5.1.16	2.5.1.16
	2.5.1.18	2.5.1.18
	2.5.1.19	2.5.1.19	2.5.1.19
	2.5.1.21	2.5.1.21	2.5.1.21
	2.5.1.22	2.5.1.22
	2.5.1.29	2.5.1.29	2.5.1.29
	2.5.1.3	2.5.1.3	2.5.1.3
	2.5.1.31	2.5.1.31	2.5.1.31
	2.5.1.39	2.5.1.39	2.5.1.39
	2.5.1.46	2.5.1.46	2.5.1.46
	2.5.1.47	2.5.1.47	2.5.1.47
	2.5.1.48	2.5.1.48	2.5.1.48
	2.5.1.49	2.5.1.49	2.5.1.49
	2.5.1.54	2.5.1.54	2.5.1.54
	2.5.1.58	2.5.1.58	2.5.1.58
	2.5.1.59	2.5.1.59	2.5.1.59
	2.5.1.6	2.5.1.6	2.5.1.6
	2.5.1.60	2.5.1.60	2.5.1.60
	2.5.1.61	2.5.1.61	2.5.1.61
		2.5.1.75
	2.5.1.78	2.5.1.78	2.5.1.78
	2.5.1.8
	2.5.1.83		2.5.1.83
	2.5.1.87		2.5.1.87
	2.5.1.9	2.5.1.9	2.5.1.9
	2.6.1.1	2.6.1.1	2.6.1.1
	2.6.1.11	2.6.1.11	2.6.1.11
	2.6.1.13	2.6.1.13	2.6.1.13
	2.6.1.16	2.6.1.16	2.6.1.16
	2.6.1.19	2.6.1.19	2.6.1.19
	2.6.1.2	2.6.1.2	2.6.1.2
	2.6.1.27	2.6.1.27	2.6.1.27
	2.6.1.28	2.6.1.28
	2.6.1.39	2.6.1.39	2.6.1.39
	2.6.1.42	2.6.1.42	2.6.1.42
	2.6.1.44	2.6.1.44
	2.6.1.5	2.6.1.5	2.6.1.5
	2.6.1.52	2.6.1.52	2.6.1.52
	2.6.1.57	2.6.1.57	2.6.1.57
		2.6.1.58
	2.6.1.62	2.6.1.62
	2.6.1.7	2.6.1.7	2.6.1.7
	2.6.1.85	2.6.1.85	2.6.1.85
	2.6.1.9	2.6.1.9	2.6.1.9
	2.7.1.1	2.7.1.1	2.7.1.1
	2.7.1.105	2.7.1.105	2.7.1.105
	2.7.1.108	2.7.1.108	2.7.1.108
	2.7.1.11	2.7.1.11	2.7.1.11
	2.7.1.12	2.7.1.12	2.7.1.12
	2.7.1.137	2.7.1.137	2.7.1.137
	2.7.1.15	2.7.1.15	2.7.1.15
	2.7.1.150	2.7.1.150	2.7.1.150
	2.7.1.151	2.7.1.151	2.7.1.151
	2.7.1.158	2.7.1.158	2.7.1.158
	2.7.1.160	2.7.1.160
	2.7.1.17	2.7.1.17	2.7.1.17
	2.7.1.173	2.7.1.173	2.7.1.173
	2.7.1.174	2.7.1.174	2.7.1.174
	2.7.1.19		2.7.1.19
	2.7.1.2	2.7.1.2	2.7.1.2
	2.7.1.20	2.7.1.20	2.7.1.20
	2.7.1.22	2.7.1.22	2.7.1.22
	2.7.1.23	2.7.1.23	2.7.1.23
	2.7.1.24	2.7.1.24	2.7.1.24
	2.7.1.25	2.7.1.25	2.7.1.25
	2.7.1.26	2.7.1.26	2.7.1.26
	2.7.1.29	2.7.1.29	2.7.1.29
	2.7.1.30	2.7.1.30	2.7.1.30
	2.7.1.32	2.7.1.32	2.7.1.32
	2.7.1.33	2.7.1.33	2.7.1.33
	2.7.1.35	2.7.1.35	2.7.1.35
	2.7.1.36	2.7.1.36	2.7.1.36
	2.7.1.39	2.7.1.39	2.7.1.39
	2.7.1.40	2.7.1.40	2.7.1.40
	2.7.1.48	2.7.1.48	2.7.1.48
	2.7.1.49	2.7.1.49	2.7.1.49
	2.7.1.50	2.7.1.50	2.7.1.50
	2.7.1.6	2.7.1.6
	2.7.1.67	2.7.1.67	2.7.1.67
	2.7.1.68	2.7.1.68	2.7.1.68
		2.7.1.69
	2.7.1.71	2.7.1.71	2.7.1.71
		2.7.1.78
	2.7.1.82		2.7.1.82
		2.7.1.83
	2.7.1.86	2.7.1.86	2.7.1.86
	2.7.1.91	2.7.1.91	2.7.1.91
	2.7.11.1	2.7.11.1
	2.7.11.11	2.7.11.11
	2.7.11.13	2.7.11.13
	2.7.11.17	2.7.11.17
	2.7.11.2	2.7.11.2
	2.7.11.21	2.7.11.21
	2.7.11.22	2.7.11.22
	2.7.11.23	2.7.11.23
	2.7.11.24	2.7.11.24
	2.7.11.25	2.7.11.25
	2.7.12.1	2.7.12.1
	2.7.12.2	2.7.12.2
	2.7.13.3	2.7.13.3	2.7.13.3
	2.7.2.11	2.7.2.11	2.7.2.11
	2.7.2.3	2.7.2.3	2.7.2.3
	2.7.2.4	2.7.2.4	2.7.2.4
	2.7.2.8	2.7.2.8	2.7.2.8
	2.7.4.13	2.7.4.13
	2.7.4.14	2.7.4.14	2.7.4.14
	2.7.4.2	2.7.4.2	2.7.4.2
	2.7.4.21	2.7.4.21	2.7.4.21
	2.7.4.22		2.7.4.22
		2.7.4.24
	2.7.4.3	2.7.4.3	2.7.4.3
	2.7.4.6	2.7.4.6	2.7.4.6
	2.7.4.7	2.7.4.7	2.7.4.7
	2.7.4.8	2.7.4.8	2.7.4.8
	2.7.4.9	2.7.4.9	2.7.4.9
	2.7.6.1	2.7.6.1	2.7.6.1
	2.7.6.2	2.7.6.2	2.7.6.2
	2.7.6.3	2.7.6.3	2.7.6.3
	2.7.7.1	2.7.7.1	2.7.7.1
	2.7.7.12	2.7.7.12
	2.7.7.13	2.7.7.13	2.7.7.13
	2.7.7.14	2.7.7.14	2.7.7.14
	2.7.7.15	2.7.7.15	2.7.7.15
	2.7.7.18	2.7.7.18	2.7.7.18
	2.7.7.19	2.7.7.19
	2.7.7.2	2.7.7.2	2.7.7.2
	2.7.7.23	2.7.7.23	2.7.7.23
	2.7.7.25
	2.7.7.3	2.7.7.3	2.7.7.3
	2.7.7.4	2.7.7.4	2.7.7.4
	2.7.7.41	2.7.7.41	2.7.7.41
	2.7.7.49	2.7.7.49
	2.7.7.5		2.7.7.5
	2.7.7.50	2.7.7.50
	2.7.7.53	2.7.7.53	2.7.7.53
	2.7.7.6	2.7.7.6
	2.7.7.63	2.7.7.63	2.7.7.63
	2.7.7.7	2.7.7.7
		2.7.7.72
	2.7.7.79		2.7.7.79
	2.7.7.9	2.7.7.9	2.7.7.9
	2.7.8.1		2.7.8.1
	2.7.8.11	2.7.8.11	2.7.8.11
	2.7.8.15	2.7.8.15	2.7.8.15
	2.7.8.2	2.7.8.2	2.7.8.2
	2.7.8.5	2.7.8.5	2.7.8.5
	2.7.8.7		2.7.8.7
	2.7.8.8	2.7.8.8	2.7.8.8
	2.8.1.1	2.8.1.1	2.8.1.1
	2.8.1.6	2.8.1.6
	2.8.1.7	2.8.1.7	2.8.1.7
	2.8.1.8	2.8.1.8	2.8.1.8
		2.A.1.1.33
		2.A.1.1.39
		2.A.1.1.9
		2.A.7.10.1
	3.1.1.1		3.1.1.1
	3.1.1.13	3.1.1.13	3.1.1.13
	3.1.1.29	3.1.1.29	3.1.1.29
	3.1.1.3	3.1.1.3	3.1.1.3
	3.1.1.31	3.1.1.31	3.1.1.31
	3.1.1.4		3.1.1.4
	3.1.1.45	3.1.1.45	3.1.1.45
	3.1.1.5	3.1.1.5	3.1.1.5
	3.1.1.89		3.1.1.89
		3.1.11.1
	3.1.11.2	3.1.11.2
		3.1.11.5
	3.1.13.1	3.1.13.1
		3.1.13.3
	3.1.13.4	3.1.13.4
		3.1.14.1
	3.1.2.1	3.1.2.1	3.1.2.1
	3.1.2.12	3.1.2.12	3.1.2.12
	3.1.2.14	3.1.2.14	3.1.2.14
	3.1.2.15	3.1.2.15
	3.1.2.2	3.1.2.2	3.1.2.2
	3.1.2.4	3.1.2.4	3.1.2.4
	3.1.2.6	3.1.2.6	3.1.2.6
		3.1.22.4
	3.1.26.11	3.1.26.11
	3.1.26.3	3.1.26.3
	3.1.26.4	3.1.26.4
	3.1.26.5	3.1.26.5
	3.1.27.1	3.1.27.1	3.1.27.1
	3.1.27.9	3.1.27.9
	3.1.3.1	3.1.3.1	3.1.3.1
	3.1.3.11	3.1.3.11	3.1.3.11
	3.1.3.12	3.1.3.12	3.1.3.12
	3.1.3.15	3.1.3.15	3.1.3.15
	3.1.3.16	3.1.3.16
	3.1.3.2	3.1.3.2	3.1.3.2
	3.1.3.21	3.1.3.21	3.1.3.21
	3.1.3.25
	3.1.3.3	3.1.3.3	3.1.3.3
	3.1.3.32	3.1.3.32
	3.1.3.33	3.1.3.33
	3.1.3.36	3.1.3.36	3.1.3.36
	3.1.3.37		3.1.3.37
	3.1.3.4	3.1.3.4	3.1.3.4
	3.1.3.41	3.1.3.41	3.1.3.41
	3.1.3.46	3.1.3.46	3.1.3.46
	3.1.3.48	3.1.3.48
	3.1.3.5	3.1.3.5	3.1.3.5
	3.1.3.56		3.1.3.56
	3.1.3.6		3.1.3.6
	3.1.3.64	3.1.3.64	3.1.3.64
	3.1.3.67	3.1.3.67	3.1.3.67
	3.1.3.68	3.1.3.68	3.1.3.68
	3.1.3.7	3.1.3.7	3.1.3.7
	3.1.3.77	3.1.3.77	3.1.3.77
	3.1.3.81	3.1.3.81	3.1.3.81
		3.1.3.B4
	3.1.4.1	3.1.4.1	3.1.4.1
	3.1.4.11	3.1.4.11	3.1.4.11
	3.1.4.12		3.1.4.12
	3.1.4.17	3.1.4.17	3.1.4.17
	3.1.4.37	3.1.4.37	3.1.4.37
	3.1.4.4	3.1.4.4	3.1.4.4
	3.1.4.46	3.1.4.46	3.1.4.46
	3.1.4.53		3.1.4.53
	3.1.4.54		3.1.4.54
		3.1.6.1
	3.2.1.10	3.2.1.10
	3.2.1.101	3.2.1.101
	3.2.1.106	3.2.1.106	3.2.1.106
	3.2.1.113	3.2.1.113	3.2.1.113
	3.2.1.14	3.2.1.14	3.2.1.14
	3.2.1.15		3.2.1.15
	3.2.1.20	3.2.1.20
		3.2.1.21
		3.2.1.23
	3.2.1.24		3.2.1.24
	3.2.1.26	3.2.1.26	3.2.1.26
	3.2.1.28	3.2.1.28	3.2.1.28
	3.2.1.3	3.2.1.3	3.2.1.3
	3.2.1.33		3.2.1.33
	3.2.1.58	3.2.1.58	3.2.1.58
	3.2.1.6	3.2.1.6
		3.2.1.84
			3.2.1.96
	3.2.2.21	3.2.2.21
		3.2.2.23
		3.2.2.27
	3.2.2.3	3.2.2.3	3.2.2.3
	3.3.1.1	3.3.1.1	3.3.1.1
		3.3.2.10
	3.3.2.6	3.3.2.6	3.3.2.6
	3.4.11.1		3.4.11.1
	3.4.11.15	3.4.11.15
	3.4.11.18	3.4.11.18
	3.4.11.21	3.4.11.21
	3.4.11.22	3.4.11.22
	3.4.11.9	3.4.11.9	3.4.11.9
		3.4.13.19
	3.4.14.4	3.4.14.4	3.4.14.4
	3.4.14.5		3.4.14.5
	3.4.16.5	3.4.16.5
	3.4.16.6	3.4.16.6
	3.4.17.4	3.4.17.4
	3.4.19.12	3.4.19.12
	3.4.21.105	3.4.21.105
		3.4.21.108
	3.4.21.48	3.4.21.48	3.4.21.48
	3.4.21.53	3.4.21.53	3.4.21.53
	3.4.21.61	3.4.21.61
	3.4.21.62		3.4.21.62
		3.4.21.89
	3.4.22.40
	3.4.22.49	3.4.22.49
		3.4.22.68
	3.4.23.25	3.4.23.25
	3.4.23.35	3.4.23.35
	3.4.23.41	3.4.23.41
	3.4.24.37	3.4.24.37
	3.4.24.56	3.4.24.56	3.4.24.56
	3.4.24.59	3.4.24.59
	3.4.24.64	3.4.24.64
	3.4.24.84	3.4.24.84
		3.4.24.B19
	3.4.25.1	3.4.25.1
		3.4.99.B1
	3.5.1.1	3.5.1.1	3.5.1.1
	3.5.1.19	3.5.1.19	3.5.1.19
	3.5.1.23	3.5.1.23	3.5.1.23
	3.5.1.4	3.5.1.4
	3.5.1.41	3.5.1.41	3.5.1.41
	3.5.1.52	3.5.1.52	3.5.1.52
	3.5.1.54	3.5.1.54	3.5.1.54
		3.5.1.6
	3.5.1.89	3.5.1.89	3.5.1.89
	3.5.1.9		3.5.1.9
		3.5.1.98
		3.5.2.17
		3.5.2.2	3.5.2.2
	3.5.2.3	3.5.2.3	3.5.2.3
	3.5.2.5	3.5.2.5	3.5.2.5
	3.5.2.9	3.5.2.9	3.5.2.9
	3.5.3.1	3.5.3.1	3.5.3.1
		3.5.3.11	3.5.3.11
	3.5.3.19	3.5.3.19	3.5.3.19
	3.5.3.4	3.5.3.4	3.5.3.4
	3.5.4.1	3.5.4.1	3.5.4.1
	3.5.4.10	3.5.4.10	3.5.4.10
	3.5.4.12	3.5.4.12	3.5.4.12
	3.5.4.16	3.5.4.16	3.5.4.16
	3.5.4.19	3.5.4.19	3.5.4.19
	3.5.4.2	3.5.4.2
	3.5.4.25	3.5.4.25	3.5.4.25
	3.5.4.26	3.5.4.26	3.5.4.26
	3.5.4.3	3.5.4.3
	3.5.4.4	3.5.4.4	3.5.4.4
	3.5.4.5	3.5.4.5	3.5.4.5
	3.5.4.6	3.5.4.6	3.5.4.6
	3.5.4.9	3.5.4.9	3.5.4.9
	3.5.5.1	3.5.5.1	3.5.5.1
	3.5.99.2		3.5.99.2
			3.5.99.6
	3.6.1.1	3.6.1.1	3.6.1.1
	3.6.1.10	3.6.1.10	3.6.1.10
	3.6.1.11	3.6.1.11	3.6.1.11
	3.6.1.13	3.6.1.13	3.6.1.13
	3.6.1.15		3.6.1.15
	3.6.1.19		3.6.1.19
	3.6.1.22	3.6.1.22
	3.6.1.23	3.6.1.23	3.6.1.23
	3.6.1.29	3.6.1.29	3.6.1.29
	3.6.1.3	3.6.1.3
	3.6.1.31	3.6.1.31	3.6.1.31
	3.6.1.42	3.6.1.42	3.6.1.42
	3.6.1.43	3.6.1.43	3.6.1.43
	3.6.1.5	3.6.1.5	3.6.1.5
	3.6.1.52	3.6.1.52	3.6.1.52
	3.6.1.60		3.6.1.60
	3.6.1.61		3.6.1.61
	3.6.1.9	3.6.1.9	3.6.1.9
	3.6.3.1	3.6.3.1	3.6.3.1
	3.6.3.12	3.6.3.12
	3.6.3.14	3.6.3.14	3.6.3.14
	3.6.3.16	3.6.3.16	3.6.3.16
	3.6.3.22		3.6.3.22
	3.6.3.3		3.6.3.3
	3.6.3.30		3.6.3.30
	3.6.3.35		3.6.3.35
	3.6.3.4	3.6.3.4	3.6.3.4
	3.6.3.43		3.6.3.43
	3.6.3.44		3.6.3.44
	3.6.3.48	3.6.3.48	3.6.3.48
	3.6.3.6	3.6.3.6	3.6.3.6
	3.6.3.7	3.6.3.7	3.6.3.7
	3.6.3.8	3.6.3.8	3.6.3.8
	3.6.4.11		3.6.4.11
		3.6.4.12
		3.6.4.13
	3.6.5.1	3.6.5.1	3.6.5.1
	3.6.5.2	3.6.5.2	3.6.5.2
		3.6.5.3
	3.6.5.5	3.6.5.5	3.6.5.5
	3.7.1.3		3.7.1.3
	4.1.1.1	4.1.1.1	4.1.1.1
	4.1.1.15	4.1.1.15
	4.1.1.17	4.1.1.17	4.1.1.17
	4.1.1.21	4.1.1.21	4.1.1.21
	4.1.1.23	4.1.1.23	4.1.1.23
	4.1.1.33	4.1.1.33	4.1.1.33
	4.1.1.36		4.1.1.36
	4.1.1.37	4.1.1.37	4.1.1.37
	4.1.1.43		4.1.1.43
	4.1.1.48	4.1.1.48	4.1.1.48
	4.1.1.49	4.1.1.49	4.1.1.49
	4.1.1.50	4.1.1.50	4.1.1.50
	4.1.1.65	4.1.1.65	4.1.1.65
	4.1.1.72	4.1.1.72
	4.1.1.74	4.1.1.74	4.1.1.74
	4.1.2.13	4.1.2.13	4.1.2.13
	4.1.2.25	4.1.2.25	4.1.2.25
	4.1.2.27	4.1.2.27
	4.1.2.48		4.1.2.48
	4.1.2.5	4.1.2.5	4.1.2.5
	4.1.3.1	4.1.3.1	4.1.3.1
	4.1.3.27	4.1.3.27	4.1.3.27
	4.1.3.30	4.1.3.30	4.1.3.30
	4.1.3.38	4.1.3.38	4.1.3.38
	4.1.99.12	4.1.99.12	4.1.99.12
	4.1.99.3	4.1.99.3
	4.2.1.1	4.2.1.1	4.2.1.1
	4.2.1.10	4.2.1.10	4.2.1.10
	4.2.1.109	4.2.1.109	4.2.1.109
	4.2.1.11	4.2.1.11	4.2.1.11
	4.2.1.17		4.2.1.17
	4.2.1.19	4.2.1.19	4.2.1.19
	4.2.1.2	4.2.1.2	4.2.1.2
	4.2.1.20	4.2.1.20	4.2.1.20
	4.2.1.22	4.2.1.22	4.2.1.22
	4.2.1.24	4.2.1.24	4.2.1.24
	4.2.1.3	4.2.1.3	4.2.1.3
	4.2.1.33	4.2.1.33	4.2.1.33
	4.2.1.36	4.2.1.36	4.2.1.36
	4.2.1.51	4.2.1.51	4.2.1.51
	4.2.1.59	4.2.1.59	4.2.1.59
	4.2.1.61
	4.2.1.70	4.2.1.70	4.2.1.70
	4.2.1.74	4.2.1.74	4.2.1.74
	4.2.1.75	4.2.1.75	4.2.1.75
	4.2.1.79	4.2.1.79	4.2.1.79
	4.2.1.9	4.2.1.9	4.2.1.9
	4.2.1.96
	4.2.3.1	4.2.3.1	4.2.3.1
	4.2.3.4	4.2.3.4	4.2.3.4
	4.2.3.5	4.2.3.5	4.2.3.5
	4.2.99.18	4.2.99.18
	4.3.1.16
	4.3.1.17	4.3.1.17	4.3.1.17
	4.3.1.18		4.3.1.18
	4.3.1.19	4.3.1.19	4.3.1.19
	4.3.2.1	4.3.2.1	4.3.2.1
	4.3.2.2	4.3.2.2	4.3.2.2
	4.4.1.1	4.4.1.1	4.4.1.1
	4.4.1.17	4.4.1.17	4.4.1.17
	4.4.1.5	4.4.1.5	4.4.1.5
	4.4.1.8	4.4.1.8	4.4.1.8
	4.6.1.1	4.6.1.1	4.6.1.1
			4.6.1.13
	4.99.1.1	4.99.1.1	4.99.1.1
	4.99.1.4	4.99.1.4	4.99.1.4
	5.1.3.1	5.1.3.1	5.1.3.1
	5.1.3.15	5.1.3.15	5.1.3.15
	5.1.3.2	5.1.3.2
	5.1.3.3	5.1.3.3
	5.2.1.8	5.2.1.8
	5.3.1.1	5.3.1.1	5.3.1.1
	5.3.1.16	5.3.1.16	5.3.1.16
	5.3.1.23	5.3.1.23	5.3.1.23
	5.3.1.24	5.3.1.24	5.3.1.24
	5.3.1.6	5.3.1.6	5.3.1.6
	5.3.1.8	5.3.1.8	5.3.1.8
	5.3.1.9	5.3.1.9	5.3.1.9
	5.3.3.2	5.3.3.2	5.3.3.2
	5.3.3.5		5.3.3.5
	5.3.3.8	5.3.3.8	5.3.3.8
	5.3.4.1	5.3.4.1
	5.4.2.1	5.4.2.1	5.4.2.1
	5.4.2.2	5.4.2.2	5.4.2.2
	5.4.2.3	5.4.2.3	5.4.2.3
	5.4.2.8	5.4.2.8	5.4.2.8
	5.4.99.12	5.4.99.12	5.4.99.12
		5.4.99.25
	5.4.99.27	5.4.99.27	5.4.99.27
	5.4.99.28		5.4.99.28
	5.4.99.43		5.4.99.43
	5.4.99.5	5.4.99.5	5.4.99.5
	5.4.99.7	5.4.99.7	5.4.99.7
	5.5.1.4	5.5.1.4
	5.99.1.2	5.99.1.2
	5.99.1.3	5.99.1.3
	6.1.1.1	6.1.1.1	6.1.1.1
	6.1.1.10	6.1.1.10	6.1.1.10
	6.1.1.11	6.1.1.11	6.1.1.11
	6.1.1.12	6.1.1.12	6.1.1.12
	6.1.1.14	6.1.1.14	6.1.1.14
	6.1.1.15	6.1.1.15	6.1.1.15
	6.1.1.16	6.1.1.16	6.1.1.16
	6.1.1.17	6.1.1.17	6.1.1.17
	6.1.1.18	6.1.1.18	6.1.1.18
	6.1.1.19	6.1.1.19	6.1.1.19
	6.1.1.2	6.1.1.2	6.1.1.2
	6.1.1.20	6.1.1.20	6.1.1.20
	6.1.1.21	6.1.1.21	6.1.1.21
	6.1.1.22	6.1.1.22	6.1.1.22
	6.1.1.3	6.1.1.3	6.1.1.3
	6.1.1.4	6.1.1.4	6.1.1.4
	6.1.1.5	6.1.1.5	6.1.1.5
	6.1.1.6	6.1.1.6	6.1.1.6
	6.1.1.7	6.1.1.7	6.1.1.7
	6.1.1.9	6.1.1.9	6.1.1.9
	6.2.1.1	6.2.1.1	6.2.1.1
	6.2.1.3	6.2.1.3	6.2.1.3
	6.2.1.4	6.2.1.4	6.2.1.4
		6.2.1.5
	6.3.1.2	6.3.1.2	6.3.1.2
	6.3.2.1	6.3.2.1	6.3.2.1
	6.3.2.12		6.3.2.12
	6.3.2.17	6.3.2.17	6.3.2.17
	6.3.2.19	6.3.2.19
	6.3.2.2	6.3.2.2	6.3.2.2
	6.3.2.25	6.3.2.25	6.3.2.25
	6.3.2.3	6.3.2.3	6.3.2.3
	6.3.2.5	6.3.2.5	6.3.2.5
	6.3.2.6	6.3.2.6	6.3.2.6
	6.3.3.1	6.3.3.1	6.3.3.1
	6.3.3.2	6.3.3.2	6.3.3.2
	6.3.3.3	6.3.3.3
	6.3.4.10	6.3.4.10	6.3.4.10
	6.3.4.11	6.3.4.11	6.3.4.11
	6.3.4.13	6.3.4.13	6.3.4.13
	6.3.4.14	6.3.4.14	6.3.4.14
	6.3.4.15	6.3.4.15	6.3.4.15
	6.3.4.2	6.3.4.2	6.3.4.2
	6.3.4.3	6.3.4.3	6.3.4.3
	6.3.4.4	6.3.4.4	6.3.4.4
	6.3.4.5	6.3.4.5	6.3.4.5
	6.3.4.6	6.3.4.6	6.3.4.6
	6.3.4.9	6.3.4.9	6.3.4.9
	6.3.5.1	6.3.5.1	6.3.5.1
	6.3.5.2	6.3.5.2	6.3.5.2
	6.3.5.3	6.3.5.3	6.3.5.3
	6.3.5.4	6.3.5.4	6.3.5.4
	6.3.5.5	6.3.5.5	6.3.5.5
	6.3.5.7	6.3.5.7	6.3.5.7
	6.3.5.8
	6.4.1.1	6.4.1.1	6.4.1.1
	6.4.1.2	6.4.1.2	6.4.1.2
	6.5.1.1	6.5.1.1
	6.5.1.3	6.5.1.3
		6.5.1.4

## Sheet: Supplement 7
				Colors code
					KEGG's classification
					PEDANT's classification
					no classification
	Obs.	Gene	KEGG description	EC number	Classification source	Pathway(s)
		AAL186W	K08658 prenyl protein peptidase	3.4.22.-	KEGG	ec00900
		AAL164C	K13181 ATP-dependent RNA helicase DDX27	3.6.4.13	KEGG	ec03040	ec03018	ec03013	ec03015
		AAL158W	K15731 carboxy-terminal domain RNA polymerase II polypeptide A small phosphatase	3.1.3.16	KEGG	ec03015	ec04111	ec04113
		AAL127W	K13721 aminopeptidase 2	3.4.11.-	PEDANT (n.a.)	01.01	01.05.25	02.19	14.07.11	14.13.01	30.01	34.05.01
		AAL112C	K10863 aprataxin	3.-.-.-	none
		AAL099C	K02350 DNA polymerase zeta	2.7.7.7	KEGG	ec01100
		AAL095W	K14399 polyribonucleotide 5'-hydroxyl-kinase	2.7.1.78	KEGG	ec03015
		AAL083W	K16196 eukaryotic translation initiation factor 2-alpha kinase 4	2.7.11.1	KEGG	ec04141
		AAL059W	K05287 phosphatidylinositol glycan, class F	2.7.-.-	KEGG	ec00563	ec01100
		AAL046C	K03539 ribonuclease P/MRP protein subunit RPP1	3.1.26.5	KEGG	ec03008	ec03013
		AAL041C	K14777 ATP-dependent RNA helicase DDX47/RRP3	3.6.4.13	KEGG	ec03040	ec03018	ec03013	ec03015
		AAL030C	K15710 E3 ubiquitin-protein ligase SHPRH	3.6.4.-,6.3.2.19	KEGG	ec04120	ec04141	ec03040	ec04144	ec03018	ec03013
		AAR009W	K00908 Ca2+/calmodulin-dependent protein kinase	2.7.11.17	PEDANT (n.a.)	01.04	14.07.03	30.01.09.03	40.01	30.01.05	34.11.11
		AAR012C	K02731 20S proteasome subunit alpha 4	3.4.25.1	KEGG	ec03050
		AAR014C	K03540 ribonuclease P protein subunit RPR2	3.1.26.5	KEGG	ec03013
		AAR018W	K02684 DNA primase small subunit	2.7.7.-	KEGG	ec00230	ec00240	ec01100	ec03030
		AAR019W	K02734 20S proteasome subunit beta 4	3.4.25.1	KEGG	ec03050
		AAR020W	K12818 ATP-dependent RNA helicase DHX8/PRP22	3.6.4.13	KEGG	ec03040
		AAR025C	K08956 AFG3 family protein	3.4.24.-	PEDANT (n.a.)	01.04	02.13	14.10	14.13	20.01.10	20.09.04	10.03.03	32.01	20.09.14	34.07	42.16
		AAR072C	K05543 tRNA-dihydrouridine synthase 2	1.3.1.91	PEDANT (n.a.)	11.04.02	11.06.02	01.03.04
		AAR083C	K04460 protein phosphatase 5	3.1.3.16	KEGG	ec03015	ec04111	ec04113
		AAR089C	K02365 separase	3.4.22.49	KEGG	ec04111	ec04113
		AAR092W	K09650 rhomboid-like protein	3.4.21.105	PEDANT (n.a.)	14.07.11	20.01.10	20.09.04	42.16
		AAR119W	K02739 20S proteasome subunit beta 2	3.4.25.1	KEGG	ec03050
		AAR136W	K03509 DNA polymerase eta	2.7.7.7	KEGG	ec00230	ec00240	ec01100
		AAR169C	K10862 tyrosyl-DNA phosphodiesterase 1	3.1.4.-	PEDANT (n.a.)	01.03	10.01.05.01
		AAR172W	K15078 structure-specific endonuclease subunit SLX1	3.6.1.-	PEDANT (n.a.)	10.01.03	10.01.05.01
		AAR173C	K05546 alpha 1,3-glucosidase	3.2.1.84	KEGG	ec00510	ec01100	ec04141
		AAR180C	K12820 pre-mRNA-splicing factor ATP-dependent RNA helicase DHX15/PRP43	3.6.4.13	KEGG	ec03040
		AAR190W	K11434 protein arginine N-methyltransferase 1	2.1.1.-	PEDANT (n.a.)	14.07.09	01.01	01.05.13.01	30.05.01	32.05	42.10.03
		ABL204W	K01372 bleomycin hydrolase	3.4.22.40	PEDANT (n.a.)	11.02.03.04	14.13.01	32.05.01.01	32.07	14.07.11	34.11.03
		ABL203W	K01341 kexin	3.4.21.61	PEDANT (n.a.)	14.07.11	14.13.01	34.11.03.07
		ABL191W	K08342 autophagy-related protein 4	3.4.22.-	KEGG	ec04140
		ABL187C	K01164 ribonuclease P/MRP protein subunit POP1	3.1.26.5	KEGG	ec03008	ec03013
		ABL166W	K07179 RIO kinase 2	2.7.11.1	KEGG	ec03008
		ABL146C	K09613 COP9 signalosome complex subunit 5	3.4.-.-	PEDANT (n.a.)	14.07.07	14.13.01	34.11.03.07
		ABL127W	K15732 RNA polymerase II subunit A C-terminal domain phosphatase	3.1.3.16	KEGG	ec03015	ec04111	ec04113
		ABL118W	K14812 RNA exonuclease NGL2	3.1.-.-	PEDANT (n.a.)	10.01.05	10.01.09.03
		ABL055C	K08286 protein-serine/threonine kinase	2.7.11.-	PEDANT (n.a.)	01.04	14.07.03	30.01.05.01.03	30.05.01.18
		ABL054C	K10771 AP endonuclease 1	4.2.99.18	KEGG	ec03410
		ABL052C	K04799 flap endonuclease-1	3.-.-.-	KEGG	ec03030	ec03410	ec03450
		ABL041W	K08956 AFG3 family protein	3.4.24.-	PEDANT (n.a.)	01.04	02.13	14.10	14.13	20.01.10	20.09.04	20.09.14	34.07	42.16	10.03.03	32.01
		ABL035C	K01268 aminopeptidase I	3.4.11.22	PEDANT (n.a.)	14.07.11	14.13.01	14.13.04.02
		ABL034W	K02515 serine/threonine-protein kinase HSL1,negative regulator of Swe1 kinase	2.7.11.-	KEGG	ec04111
		ABL028W	K13303 serum/glucocorticoid-regulated kinase 2	2.7.11.1	KEGG	ec04141	ec04011	ec03008	ec04140	ec04113	ec03008	ec04111
		ABL019W	K13535 cardiolipin-specific phospholipase	3.1.1.-	KEGG	ec00564
		ABL017C	K03469 ribonuclease HI	3.1.26.4	KEGG	ec03030
		ABL011C	K11228 mitogen-activated protein kinase kinase kinase	2.7.11.1	KEGG	ec04011
		ABL002C	K14376 poly(A) polymerase	2.7.7.19	KEGG	ec03015
		ABR014W	K04409 p21-activated kinase 1	2.7.11.1	KEGG	ec04011
		ABR022C	K14326 regulator of nonsense transcripts 1	3.6.4.-	KEGG	ec03013	ec03015
		ABR029W	K03002 DNA-directed RNA polymerase I subunit RPA2	2.7.7.6	KEGG	ec00230	ec00240	ec01100	ec03020
		ABR046C	K01724 4a-hydroxytetrahydrobiopterin dehydratase	4.2.1.96	PEDANT (n.a.)	01.07
		ABR056C	K02685 DNA primase large subunit	2.7.7.-	KEGG	ec00230	ec00240	ec01100	ec03030
		ABR086W	K09648 mitochondrial inner membrane protease subunit 2	3.4.21.-	KEGG	ec03060
		ABR087C	K02555 M-phase inducer tyrosine phosphatase	3.1.3.48	KEGG	ec04111
		ABR110W	K02516 protein arginine N-methyltransferase 5	2.1.1.125	KEGG	ec03013	ec04111
		ABR122C	K06215 pyridoxine biosynthesis protein	4.-.-.-	KEGG	ec00750
		ABR136W	K11422 histone-lysine N-methyltransferase SETD1	2.1.1.43	KEGG	ec00310
	Gene was also annotated with 2.7.7.7 by PEDANT	ABR142W	K01529	3.6.1.-	PEDANT (n.a.)	10.01.02	10.01.05.01	10.01.05.03	11.02.03	11.04.01	11.04.03.01	12.01	12.07
		ABR163W	K06013 STE24 endopeptidase	3.4.24.84	KEGG	ec00900
		ABR177C	K15562 serine/threonine-protein kinase BUR1	2.7.11.22,2.7.11.23	KEGG	ec04111	ec04113	ec03022	ec03420
		ABR195C	K06030 mitofusin	3.6.5.-	PEDANT (n.a.)	42.16
		ABR217C	K02735 20S proteasome subunit beta 3	3.4.25.1	KEGG	ec03050
		ABR224W	K12948 signal peptidase complex subunit 3	3.4.-.-	KEGG	ec03060
		ABR233W	K13719 ubiquitin thioesterase OTU1	3.1.2.-	KEGG	ec04141
		ACL177W	K14524 ribonuclease P/MRP protein subunit POP6	3.1.26.5	KEGG	ec03008	ec03013
		ACL164C	K11849 ubiquitin carboxyl-terminal hydrolase 25/28	3.1.2.15	KEGG	ec04144
		ACL162C	K06134 ubiquinone biosynthesis monooxygenase Coq7	1.14.13.-	KEGG	ec00130	ec01100	ec01110
		ACL155W	K10747 DNA ligase 1	6.5.1.1	KEGG	ec03030	ec03410	ec03420	ec03430
		ACL104C	K08286 protein-serine/threonine kinase	2.7.11.-	PEDANT (n.a.)	01.04	10.03.01	40.01	42.01
		ACL102W	K14819 dual specificity phosphatase 12	3.1.3.16,3.1.3.48	KEGG	ec03015	ec04111	ec04113	ec04011
		ACL060C	K10599 pre-mRNA-processing factor 19	6.3.2.19	KEGG	ec03040	ec04120
		ACL054W	K08269 unc51-like kinase	2.7.11.1	KEGG	ec04140
		ACL053C	K07359 calcium/calmodulin-dependent protein kinase kinase	2.7.11.17	PEDANT (n.a.)	01.04	01.05.02.04	01.05.02.07	02.01	10.01.03	14.07.03
		ACL028W	K01262 Xaa-Pro aminopeptidase	3.4.11.9	PEDANT (n.a.)	14.13
		ACL008C	K03163 DNA topoisomerase I	5.99.1.2	KEGG	ec03440
		ACL006W	K06660 cell cycle serine/threonine-protein kinase CDC5/MSD2	2.7.11.21	KEGG	ec04111	ec04113
		ACL001C	K12591 exosome complex exonuclease RRP6	3.1.13.-	KEGG	ec03018
		ACR008W	K10777 DNA ligase 4	6.5.1.1	KEGG	ec03450
		ACR020C	K02331 DNA polymerase phi	2.7.7.7	KEGG	ec00230	ec00240	ec01100
		ACR040W	K14776 ATP-dependent RNA helicase DDX10/DBP4	3.6.4.13	KEGG	ec03040	ec03018	ec03013	ec03015
		ACR053W	K01175	3.1.-.-	PEDANT (n.a.)	01.03.16.01	11.04.03.01	38.07	43.01.03.05	11.02.03
		ACR069C	K01412 mitochondrial processing peptidase	3.4.24.64	PEDANT (n.a.)	14.07.11
		ACR117W	K08294 mitogen-activated protein kinase kinase	2.7.12.2	KEGG	ec04011
		ACR142W	K02831 ser/thr/tyr protein kinase RAD53	2.7.11.-	KEGG	ec04111	ec04113
		ACR144W	K01381 saccharopepsin	3.4.23.25	PEDANT (n.a.)	14.07.11	14.13.01	14.13.04.02	32.01.11	43.01.03.09	34.11.12	38.05	14.13.04.01	40.10.02.03	30.01.09.08	34.11.13.07	43.03
		ACR147C	K14292 trimethylguanosine synthase	2.1.1.-	KEGG	ec03013
		ACR153C	K04564 superoxide dismutase, Fe-Mn family	1.15.1.1	KEGG	ec04146
		ACR191C	K02677 classical protein kinase C	2.7.11.13	KEGG	ec04011	ec04070	ec05161
		ACR196C	K11226 mitogen-activated protein kinase kinase	2.7.12.2	KEGG	ec04011
		ACR197W	K12614 ATP-dependent RNA helicase DDX6/DHH1	3.6.4.13	KEGG	ec03018
		ACR213W	K01230 mannosyl-oligosaccharide alpha-1,2-mannosidase	3.2.1.113	KEGG	ec00510	ec00513	ec01100	ec04141
		ACR217C	K13288 oligoribonuclease	3.1.-.-	KEGG	ec03008
		ACR218W	K12767 serine/threonine-protein kinase RIM15	2.7.11.1	KEGG	ec04113
		ACR224C	K10908 DNA-directed RNA polymerase, mitochondrial	2.7.7.6	KEGG	ec00230	ec00240	ec01100
		ACR238W	K03424 TatD DNase family protein	3.1.21.-	none
		ACR239C	K14803 protein phosphatase 2C homolog 2/3	3.1.3.16	KEGG	ec03015	ec04111	ec04113
	Gene was also annotated with 2.7.11.1 and 2.7.12.1 by PEDANT	ACR249C	K00924	2.7.1.-	PEDANT (n.a.)	01.04	10.03.01	14.07.03	40.01
		ACR270W	K12613 mRNA-decapping enzyme subunit 2	3.-.-.-	KEGG	ec03018
		ACR278W	K10773 endonuclease III	4.2.99.18	KEGG	ec03410
		ACR281C	K08286 protein-serine/threonine kinase	2.7.11.-	PEDANT (n.a.)	01.04	01.05	14.07.03
		ACR286C	K14439 SWI/SNF-related matrix-associated actin-dependent regulator of chromatin subfamily A containing DEAD/H box 1	3.6.4.12	KEGG	ec03030	ec04111	ec04113	ec03022	ec03440	ec03420	ec03430
		ADL389W	K08286 protein-serine/threonine kinase	2.7.11.-	PEDANT (n.a.)	01.04	10.03.01	14.07.03	32.01.01	34.11.12	40.01.05	40.20	30.01.09.07
		ADL377W	K01090 protein phosphatase	3.1.3.16	KEGG	ec03015	ec04111	ec04113
		ADL365W	K14394 low molecular weight phosphotyrosine protein phosphatase	3.1.3.2,3.1.3.48	KEGG	ec00740
		ADL357C	K14533 ribonuclease P protein component, mitochondrial	3.1.26.5	KEGG	ec03008	ec03013
		ADL354W	K02726 20S proteasome subunit alpha 2	3.4.25.1	KEGG	ec03050
		ADL339W	K11482 histone deacetylase HOS1	3.5.1.98	PEDANT (n.a.)	10.01.09.05	11.02.03.04	14.07.04
		ADL333C	K10686 ubiquitin-activating enzyme E1 C	6.3.2.19	KEGG	ec04120
		ADL316C	K08333 phosphoinositide-3-kinase, regulatory subunit 4, p150	2.7.11.1	KEGG	ec04140
		ADL315C	K08293 mitogen-activated protein kinase	2.7.11.24	KEGG	ec04011
	Gene was also annotated with 2.3.1.128 by PEDANT	ADL308C	K00670 peptide alpha-N-acetyltransferase	2.3.1.88	PEDANT (n.a.)	14.07.04
		ADL294C	K15333 tRNA guanosine-2'-O-methyltransferase	2.1.1.34	PEDANT (n.a.)	11.06.02
		ADL283W	K02202 cyclin-dependent kinase 7	2.7.11.22,2.7.11.23	KEGG	ec03022	ec03420
		ADL280W	K10589 ubiquitin-protein ligase E3 C	6.3.2.19	KEGG	ec04120
		ADL275C	K03021 DNA-directed RNA polymerase III subunit RPC2	2.7.7.6	KEGG	ec00230	ec00240	ec01100	ec03020
		ADL273C	K11594 ATP-dependent RNA helicase	3.6.4.13	KEGG	ec05161
		ADL269W	K15507 21S rRNA (GM2251-2'-O)-methyltransferase	2.1.1.-	PEDANT (n.a.)	11.04.01	11.06.01
	Gene was also annotated with 3.5.1.48 by PEDANT	ADL265W	K11484 histone deacetylase HOS3	3.5.1.98	PEDANT (n.a.)	10.01.09.05	14.07.04
		ADL254W	K14835 ribosomal RNA methyltransferase Nop2	2.1.1.-	PEDANT (n.a.)	11.04.01	11.06	12.01	14.10	10.01.03
		ADL245W	K11240 tyrosine-protein phosphatase	3.1.3.48	KEGG	ec04011
		ADL238W	K01417 putative zinc metalloprotease	3.4.24.-	none
		ADL217W	K08853 AP2-associated kinase	2.7.11.1	KEGG	ec04141	ec04011	ec03008	ec04140	ec04113	ec03008	ec04111
		ADL216C	K11407 histone deacetylase 6/10	3.5.1.98	PEDANT (n.a.)	10.01.09.05	11.02.03.04	14.07.04	40.20
		ADL215W	K15264 putative methyltransferase	2.1.1.-	PEDANT (n.a.)	01.05.13
		ADL206W	K04709 Acyl-CoA-dependent ceramide synthase	2.3.1.24	KEGG	ec00600	ec01100
		ADL199W	K07055 tRNA wybutosine-synthesizing protein 2	2.1.1.-	none
	Gene was also annotated with 2.7.11.1 and 2.7.11.26 by PEDANT	ADL168C	K00924	2.7.1.-	PEDANT (n.a.)	01.04	10.01.05.01	10.03.01.01.11	10.03.02	14.07.03	30.01.05.01	32.01	34.11.03.07	43.01.03.09	14.13	01.05.03	30.05.02.20	40.10.02.01	40.01.03	11.02.03.04
		ADL161C	K15430 tRNA (guanine10-N2)-methyltransferase	2.1.1.214	PEDANT (n.a.)	11.06.02	01.05.13
		ADL102C	K03097 casein kinase II subunit alpha	2.7.11.1	KEGG	ec03008
		ADL090W	K10661 E3 ubiquitin-protein ligase MARCH6	6.3.2.19	KEGG	ec04141
		ADL089C	K08596 sentrin-specific protease 7	3.4.22.68	PEDANT (n.a.)	10.03.01.03	10.03.04.03	14.07.07	14.13.01
		ADL073W	K12345 3-oxo-5-alpha-steroid 4-dehydrogenase 3	1.3.99.5	KEGG	ec00984	ec01120
		ADL064W	K10643 CCR4-NOT transcription complex subunit 4	6.3.2.19	KEGG	ec03018
		ADL055C	K10591 E3 ubiquitin-protein ligase NEDD4	6.3.2.19	KEGG	ec04120	ec04144
		ADL053C	K02218 casein kinase 1	2.7.11.1	KEGG	ec04141	ec04011	ec03008	ec04140	ec04113	ec03008	ec04111
		ADL046C	K12618 5'-3' exoribonuclease 1	3.1.13.-	KEGG	ec03008	ec03018
		ADL043C	K08287 dual-specificity kinase	2.7.12.1	KEGG	ec04111
		ADL035C	K10579 ubiquitin-conjugating enzyme E2 M	6.3.2.19	KEGG	ec04120
		ADL024C	K14779 ATP-dependent RNA helicase DDX52/ROK1	3.6.4.13	KEGG	ec03040	ec03018	ec03013	ec03015
		ADL008W	K13996 protein disulfide-isomerase	5.3.4.1	KEGG	ec04141
		ADR011C	K14635 ATP-dependent DNA helicase MPH1	3.6.4.12	KEGG	ec03030	ec04111	ec04113	ec03022	ec03440	ec03420	ec03430
		ADR019C	K01066 esterase / lipase	3.1.1.-	PEDANT (n.a.)	01.06	32.01	42.01
		ADR033W	K06684 cell cycle protein kinase DBF2	2.7.11.-	KEGG	ec04111
		ADR058C	K04563 cyclin-dependent kinase	2.7.11.22	KEGG	ec04111	ec04113
		ADR086C	K03006 DNA-directed RNA polymerase II subunit RPB1	2.7.7.6	KEGG	ec00230	ec00240	ec01100	ec03020
		ADR096C	K10597 ubiquitin conjugation factor E4 B	6.3.2.19	KEGG	ec04120	ec04141
		ADR099C	K04382 protein phosphatase 2 (formerly 2A), catalytic subunit	3.1.3.16	KEGG	ec03015	ec04111	ec04113
		ADR123W	K01264 aminopeptidase Y	3.4.11.15	PEDANT (n.a.)	14.13.04
		ADR140C	K14781 ATP-dependent RNA helicase DHR2	3.6.4.13	KEGG	ec03040	ec03018	ec03013	ec03015
		ADR158W	K13280 signal peptidase, endoplasmic reticulum-type	3.4.-.-	KEGG	ec03060
		ADR163W	K08286 protein-serine/threonine kinase	2.7.11.-	PEDANT (n.a.)	01.04	01.05.25	11.02.03.04	14.07.03	20.01.03.01	10.03.01.01.03
		ADR167W	K08286 protein-serine/threonine kinase	2.7.11.-	PEDANT (n.a.)	01.04	14.07.03	34.11.03.07
		ADR181W	K15444 tRNA (uracil-5-)-methyltransferase TRM9	2.1.1.229	PEDANT (n.a.)	11.06.02	12.07	32.01
		ADR204W	K03097 casein kinase II subunit alpha	2.7.11.1	KEGG	ec03008
		ADR212C	K00784 ribonuclease Z	3.1.26.11	KEGG	ec03013
		ADR224W	K12815 pre-mRNA-splicing factor ATP-dependent RNA helicase PRP16	3.6.4.13	KEGG	ec03040
		ADR253W	K12766 serine/threonine-protein kinase MDS1/RIM11	2.7.11.1	KEGG	ec04113
		ADR260C	K12812 ATP-dependent RNA helicase UAP56/SUB2	3.6.4.13	KEGG	ec03013	ec03015	ec03040
		ADR269C	K09647 mitochondrial inner membrane protease subunit 1	3.4.21.-	KEGG	ec03060
		ADR287C	K12814 pre-mRNA-splicing factor ATP-dependent RNA helicase-like protein PRP2	3.6.4.13	KEGG	ec03040
		ADR293C	K08852 serine/threonine-protein kinase/endoribonuclease IRE1	2.7.11.1,3.1.26.-	KEGG	ec04141
		ADR299W	K05290 phosphatidylinositol glycan, class K	2.6.-.-	KEGG	ec00563	ec01100
		ADR300C	K08286 protein-serine/threonine kinase	2.7.11.-	PEDANT (n.a.)	01.04	14.07.03
		ADR309W	K11681 helicase SWR1	3.6.4.12	KEGG	ec03030	ec04111	ec04113	ec03022	ec03440	ec03420	ec03430
		ADR310W	K00670 peptide alpha-N-acetyltransferase	2.3.1.88	PEDANT (n.a.)	01.06	14.07.04
		ADR317C	K08866 serine/threonine-protein kinase TTK/MPS1	2.7.12.1	KEGG	ec04111
		ADR357C	K02332 DNA polymerase gamma 1	2.7.7.7	KEGG	ec01100
		ADR362C	K03537 ribonuclease P/MRP protein subunit POP5	3.1.26.5	KEGG	ec03008	ec03013
		ADR364W	K11718 UDP-glucose:glycoprotein glucosyltransferase	2.4.1.-	KEGG	ec04141
		ADR369C	K03515 DNA repair protein REV1	2.7.7.-	PEDANT (n.a.)	10.01.03.05	10.01.05.01
		ADR374C	K02999 DNA-directed RNA polymerase I subunit RPA1	2.7.7.6	KEGG	ec00230	ec00240	ec01100	ec03020
		ADR379C	K12776 meiosis-specific serine/threonine-protein kinase MEK1	2.7.11.1	KEGG	ec04113
		ADR401C	K02727 20S proteasome subunit alpha 7	3.4.25.1	KEGG	ec03050
		ADR411W	K02830 cell cycle checkpoint protein	3.1.11.2	KEGG	ec04111	ec04113
		AEL326C	K02737 20S proteasome subunit beta 5	3.4.25.1	KEGG	ec03050
		AEL297W	K10875 DNA repair and recombination protein RAD54 and RAD54-like protein	3.6.4.-	KEGG	ec03440
		AEL284C	K08286 protein-serine/threonine kinase	2.7.11.-	PEDANT (n.a.)	01.04
		AEL271C	K10684 ubiquitin-like 1-activating enzyme E1 A	6.3.2.19	KEGG	ec04120
		AEL267C	K02325 DNA polymerase epsilon subunit 2	2.7.7.7	KEGG	ec00230	ec00240	ec01100	ec03030	ec03410	ec03420
	Gene was also annotated with 3.6.1.3 by PEDANT	AEL256C	K15192 TATA-binding protein-associated factor	3.6.4.-	PEDANT (n.a.)	01.04	11.02.03.04
		AEL242W	K11874 ubiquitin carboxyl-terminal hydrolase 16	3.1.2.15	KEGG	ec04144
		AEL230W	K12761 carbon catabolite-derepressing protein kinase	2.7.11.1	KEGG	ec04113
		AEL218W	K10742 DNA replication ATP-dependent helicase Dna2	3.6.4.12	KEGG	ec03030
		AEL206C	K15033 peptidyl-tRNA hydrolase ICT1	3.1.1.29	PEDANT (n.a.)	12.04.03	12.07	40.10.02
		AEL205W	K08286 protein-serine/threonine kinase	2.7.11.-	PEDANT (n.a.)	01.04	10.03.03	14.07.03	30.01.05.05.01	40.01	42.04	42.29	43.01.03.05
		AEL185C	K02216 serine/threonine-protein kinase Chk1	2.7.11.1	KEGG	ec04111	ec04113
		AEL181C	K12598 ATP-dependent RNA helicase DOB1	3.6.4.13	KEGG	ec03018
		AEL160C	K01104 protein-tyrosine phosphatase	3.1.3.48	KEGG	ec04111	ec04011	ec04113
		AEL159W	K03506 DNA polymerase epsilon subunit 4	2.7.7.7	KEGG	ec00230	ec00240	ec01100	ec03030	ec03410	ec03420
		AEL154C	K14262 di- and tripeptidase	3.4.-.-	none
		AEL149C	K03114 mitosis inhibitor protein kinase SWE1	2.7.11.1	KEGG	ec04111	ec04113
		AEL132W	K01293 Gly-Xaa carboxypeptidase	3.4.17.4	PEDANT (n.a.)	14.07.11
		AEL115C	K04345 protein kinase A	2.7.11.11	KEGG	ec04113
		AEL087C	K00566 tRNA-specific 2-thiouridylase	2.8.1.-	KEGG	ec04122
		AEL086W	K14808 ATP-dependent RNA helicase DDX54/DBP10	3.6.4.13	KEGG	ec03040	ec03018	ec03013	ec03015
		AEL083W	K08286 protein-serine/threonine kinase	2.7.11.-	PEDANT (n.a.)	01.04	14.07.03	30.01
		AEL055C	K12261 2-hydroxyacyl-CoA lyase 1	4.1.-.-	KEGG	ec04146
		AEL039W	K10981 DNA polymerase IV	2.7.7.7	KEGG	ec03450
		AEL031C	K12585 exosome complex exonuclease DIS3/RRP44	3.1.13.-	KEGG	ec03018
		AEL029W	K11843 ubiquitin carboxyl-terminal hydrolase 14	3.1.2.15	KEGG	ec04144
		AEL025W	K06639 cell division cycle 14	3.1.3.48	KEGG	ec04111	ec04113
		AEL024C	K11268 N-acetyltransferase	2.3.1.-	PEDANT (n.a.)	10.01.03	10.01.05.01	10.03.01.01.09	10.03.04.03
		AEL013C	K11121 NAD-dependent histone deacetylase SIR2	3.5.1.-	KEGG	ec00760	ec01100
		AEL010W	K01090 protein phosphatase	3.1.3.16	KEGG	ec03015	ec04111	ec04113
		AER022W	K13289 cathepsin A (carboxypeptidase C)	3.4.16.5	PEDANT (n.a.)	14.13.01	14.13.04.02
		AER024W	K01175	3.1.-.-	PEDANT (n.a.)	01.03.16	10.03.01	11.04.01	12.01
		AER027W	K14805 ATP-dependent RNA helicase DDX24/MAK5	3.6.4.13	KEGG	ec03040	ec03018	ec03013	ec03015
		AER056C	K10577 ubiquitin-conjugating enzyme E2 I	6.3.2.19	KEGG	ec03013	ec04120
		AER067C	K12599 antiviral helicase SKI2	3.6.4.-	KEGG	ec03018
		AER115W	K10706 senataxin	3.6.4.-	PEDANT (n.a.)	11.04.01	11.04.02
		AER118C	K04348 protein phosphatase 3, catalytic subunit	3.1.3.16	KEGG	ec03015	ec04111	ec04113
		AER127C	K03660 N-glycosylase/DNA lyase	3.2.2.-,4.2.99.18	KEGG	ec03410
		AER128W	K15255 ATP-dependent DNA helicase PIF1	3.6.4.12	KEGG	ec03030	ec04111	ec04113	ec03022	ec03440	ec03420	ec03430
		AER169C	K06027 vesicle-fusing ATPase	3.6.4.6	KEGG	ec04144
		AER195C	K08286 protein-serine/threonine kinase	2.7.11.-	PEDANT (n.a.)	01.04	10.03.01.01.03	14.07.03	32.01	34.01.01	30.01.05
		AER202C	K15427 serine/threonine-protein phosphatase PP1-1	3.1.3.16	KEGG	ec03015	ec04111	ec04113
		AER214C	K14563 rRNA 2'-O-methyltransferase fibrillarin	2.1.1.-	KEGG	ec03008
		AER216C	K02214 cell division control protein 7	2.7.11.1	KEGG	ec04111	ec04113
		AER222C	K08857 NIMA (never in mitosis gene a)-related kinase	2.7.11.1	KEGG	ec04141	ec04011	ec03008	ec04140	ec04113	ec03008	ec04111
		AER223C	K06683 cell division control protein CDC15	2.7.11.1	KEGG	ec04111	ec04113
		AER232C	K04464 mitogen-activated protein kinase 7	2.7.11.24	KEGG	ec04011
		AER233C	K15255 ATP-dependent DNA helicase PIF1	3.6.4.12	KEGG	ec03030	ec04111	ec04113	ec03022	ec03440	ec03420	ec03430
		AER252C	K03018 DNA-directed RNA polymerase III subunit RPC1	2.7.7.6	KEGG	ec00230	ec00240	ec01100	ec03020
		AER257W	K07178 RIO kinase 1	2.7.11.1	KEGG	ec03008
		AER264C	K11230 mitogen-activated protein kinase kinase kinase	2.7.11.25	KEGG	ec04011
		AER265W	K01090 protein phosphatase	3.1.3.16	KEGG	ec03015	ec04111	ec04113
		AER296W	K02729 20S proteasome subunit alpha 5	3.4.25.1	KEGG	ec03050
		AER301C	K14778 ATP-dependent RNA helicase DDX49/DBP8	3.6.4.13	KEGG	ec03040	ec03018	ec03013	ec03015
		AER304C	K10592 E3 ubiquitin-protein ligase HUWE1	6.3.2.19	KEGG	ec04120
		AER327C	K03648 uracil-DNA glycosylase	3.2.2.27	KEGG	ec03410
		AER334C	K01090 protein phosphatase	3.1.3.16	KEGG	ec03015	ec04111	ec04113
		AER341W	K00791 tRNA dimethylallyltransferase	2.5.1.75	KEGG	ec01100	ec01110
		AER348C	K08832 serine/threonine-protein kinase SRPK3	2.7.11.1	KEGG	ec04141	ec04011	ec03008	ec04140	ec04113	ec03008	ec04111
		AER363W	K10743 ribonuclease H2 subunit A	3.1.26.4	KEGG	ec03030
	Gene was also annotated with 3.6.1.3 by PEDANT	AER375C	K11786 ATP-dependent helicase STH1/SNF2	3.6.4.-	PEDANT (n.a.)	01.04	01.05.25	10.01.02	10.01.09.05	10.03.01	10.03.02	11.02.03.04	34.11.03.07
		AER381C	K02320 DNA polymerase alpha subunit A	2.7.7.7	KEGG	ec00230	ec00240	ec01100	ec03030
		AER387C	K10746 exonuclease 1	3.1.-.-	KEGG	ec03430
		AER408W	K13025 ATP-dependent RNA helicase	3.6.4.13	KEGG	ec03013	ec03015	ec03040
		AER410W	K03164 DNA topoisomerase II	5.99.1.3	PEDANT (n.a.)	10.01.02	10.01.05.01	10.03.01.01	10.03.04	34.05.01
		AER420C	K03508 DNA polymerase zeta	2.7.7.7	KEGG	ec01100
		AER437C	K14168 cytoplasmic tRNA 2-thiolation protein 1	2.7.7.-	KEGG	ec04122
		AFL221C	K12823 ATP-dependent RNA helicase DDX5/DBP2	3.6.4.13	KEGG	ec03040
		AFL217C	K11227 mitogen-activated protein kinase kinase	2.7.12.2	KEGG	ec04011
	Gene was also annotated with 2.1.1.36 by PEDANT	AFL214C	K07442 tRNA (adenine57-N1/adenine58-N1)-methyltransferase	2.1.1.219,2.1.1.220	PEDANT (n.a.)	11.06.02	12.07	14.07
		AFL197C	K01417 putative zinc metalloprotease	3.4.24.-	PEDANT (n.a.)	14.13
		AFL189W	K02327 DNA polymerase delta subunit 1	2.7.7.7	KEGG	ec00230	ec00240	ec01100	ec03030	ec03410	ec03420	ec03430	ec03440
		AFL188C	K06641 serine/threonine-protein kinase Chk2	2.7.11.1	KEGG	ec04111
		AFL159W	K10901 bloom syndrome protein	3.6.4.12	KEGG	ec03440
		AFL143C	K08856 serine/threonine kinase 16	2.7.11.1	KEGG	ec04141	ec04011	ec03008	ec04140	ec04113	ec03008	ec04111
		AFL142W	K11338 RuvB-like protein 2	3.6.4.12	KEGG	ec03030	ec04111	ec04113	ec03022	ec03440	ec03420	ec03430
		AFL134W	K01098 polynucleotide 5'-phosphatase	3.1.3.33	PEDANT (n.a.)	01.04	11.04.03.03
		AFL117C	K15508 21S rRNA (uridine2791-2'-O)-methyltransferase	2.1.1.168	PEDANT (n.a.)	11.04.01	11.06.01	42.16
		AFL114W	K07953 GTP-binding protein SAR1	3.6.5.-	KEGG	ec04141
		AFL107W	K00987 mRNA guanylyltransferase	2.7.7.50	PEDANT (n.a.)	11.04.03.03
	Gene was also annotated with 4.2.1.70 by PEDANT	AFL105C	K06173 tRNA pseudouridine38-40 synthase	5.4.99.12	PEDANT (n.a.)	01.03.04	01.03.10	11.06.02
		AFL101C	K08850 aurora kinase, other	2.7.11.1	KEGG	ec04141	ec04011	ec03008	ec04140	ec04113	ec03008	ec04111
		AFL091W	K14758 casein kinase I homolog HRR25	2.7.11.1	KEGG	ec03008
		AFL090W	K04345 protein kinase A	2.7.11.11	KEGG	ec04113
		AFL080W	K14811 ATP-dependent RNA helicase DBP3	3.6.4.13	KEGG	ec03040	ec03018	ec03013	ec03015
		AFL055W	K12571 PAB-dependent poly(A)-specific ribonuclease subunit 2	3.1.13.4	KEGG	ec03018
		AFL051W	K01090 protein phosphatase	3.1.3.16	KEGG	ec03015	ec04111	ec04113
		AFL046W	K01663 glutamine amidotransferase / cyclase	2.4.2.-,4.1.3.-	KEGG	ec00340	ec01100	ec01110
		AFL042C	K14539 large subunit GTPase 1	3.6.1.-	KEGG	ec03008
		AFL027C	K12811 ATP-dependent RNA helicase DDX46/PRP5	3.6.4.13	KEGG	ec03040
		AFL026W	K00565 mRNA (guanine-N7-)-methyltransferase	2.1.1.56	KEGG	ec03015
		AFL012C	K15323 tRNA-splicing endonuclease subunit Sen34	3.1.27.9	PEDANT (n.a.)	11.04.02
		AFR007W	K11839 ubiquitin carboxyl-terminal hydrolase 8	3.1.2.15	KEGG	ec04144
		AFR011W	K01247 DNA-3-methyladenine glycosylase II	3.2.2.21	KEGG	ec03410
		AFR016W	K10772 AP endonuclease 2	4.2.99.18	KEGG	ec03410
		AFR017C	K14528 ribonuclease P/MRP protein subunit POP8	3.1.26.5	KEGG	ec03008	ec03013
		AFR019W	K04371 extracellular signal-regulated kinase 1/2	2.7.11.24	KEGG	ec05161
		AFR031C	K14536 ribosome assembly protein 1	3.6.5.-	KEGG	ec03008
		AFR035W	K08286 protein-serine/threonine kinase	2.7.11.-	PEDANT (n.a.)	01.04	10.03.01	14.07.03	34.11.03.07	40.01	41.01.01	43.01.03.05	43.01.03.06	30.01.05.01.06	30.05.02.24
		AFR040W	K02218 casein kinase 1	2.7.11.1	KEGG	ec04141	ec04011	ec03008	ec04140	ec04113	ec03008	ec04111
		AFR045W	K08783 extracellular matrix protein 14	3.4.17.-	PEDANT (n.a.)	42.01
		AFR070W	K10253 DOPA 4,5-dioxygenase	1.14.99.-	none
		AFR076W	K12765 meiosis induction protein kinase IME2/SME1	2.7.11.1	KEGG	ec04113
		AFR082C	K14806 ATP-dependent RNA helicase DDX31/DBP7	3.6.4.13	KEGG	ec03040	ec03018	ec03013	ec03015
		AFR092W	K11229 mitogen-activated protein kinase kinase kinase	2.7.11.1	KEGG	ec04011
		AFR093W	K03657 DNA helicase II / ATP-dependent DNA helicase PcrA	3.6.4.12	KEGG	ec03420	ec03430
	Gene was also annotated with 3.1.4.37 by PEDANT	AFR099C	K14679 tRNA ligase	6.5.1.3	PEDANT (n.a.)	11.04.02	11.04.03	32.01.07
		AFR115W	K08968 L-methionine (R)-S-oxide reductase	1.8.4.14	KEGG	ec00270
		AFR138W	K10685 ubiquitin-like 1-activating enzyme E1 B	6.3.2.19	KEGG	ec04120
		AFR141C	K08991 crossover junction endonuclease MUS81	3.1.22.-	KEGG	ec03440
		AFR150C	K06667 serine/threonine-protein kinase CAK1	2.7.11.22	KEGG	ec04111
	Gene was also annotated with 3.5.1.48 by PEDANT	AFR172C	K11483 histone deacetylase HOS2	3.5.1.98	PEDANT (n.a.)	10.01.09.05	10.03.02	11.02.03.04	14.07.04	01.04	10.01.05.03.03	34.11.03.07	40.20	43.01.03.09	42.10.03	10.01.03
		AFR177C	K11979 E3 ubiquitin-protein ligase UBR7	6.3.2.19	KEGG	ec04120	ec04141	ec03040	ec04144	ec03018	ec03013
	Gene was also annotated with 2.1.1.29 by PEDANT	AFR179C	K15334 multisite-specific tRNA:(cytosine-C5)-methyltransferase	2.1.1.202	PEDANT (n.a.)	11.06.02
	Gene was also annotated with 3.4.24.70 by PEDANT	AFR198W	K01410 mitochondrial intermediate peptidase	3.4.24.59	PEDANT (n.a.)	14.07.11	14.13	34.01.01.01
		AFR205C	K00916 CTD kinase subunit alpha	2.7.11.22,2.7.11.23	KEGG	ec04111	ec04113	ec03022	ec03420
		AFR220W	K15505 DNA repair protein RAD5	3.6.4.-	PEDANT (n.a.)	01.04	10.01.05.01
		AFR221C	K11401 histone acetyltransferase SAS2	2.3.1.48	KEGG	ec03022
		AFR222W	K14780 ATP-dependent RNA helicase DHX37/DHR1	3.6.4.13	KEGG	ec03040	ec03018	ec03013	ec03015
		AFR238W	K15339 holliday junction resolvase YEN1	3.1.-.-	PEDANT (n.a.)	10.01
	Gene was also annotated with 1.8.4.12 and 1.8.4.6 by PEDANT	AFR239W	K07304 peptide-methionine (S)-S-oxide reductase	1.8.4.11	PEDANT (n.a.)	01.01	32.01.01	32.07.07	20.01.15
		AFR258W	K02736 20S proteasome subunit beta 7	3.4.25.1	KEGG	ec03050
		AFR280W	K10843 DNA excision repair protein ERCC-3	3.6.4.12	KEGG	ec03022	ec03420
		AFR296C	K11871 ubiquitin carboxyl-terminal hydrolase 7/11	3.1.2.15	KEGG	ec04144
		AFR314W	K10689 peroxin-4	6.3.2.19	KEGG	ec04120	ec04141	ec03040	ec04144	ec03018	ec03013
		AFR318W	K02728 20S proteasome subunit alpha 3	3.4.25.1	KEGG	ec03050
		AFR339W	K10669 2'-phosphotransferase	2.7.1.160	PEDANT (n.a.)	01.04	11.04.02
		AFR348C	K14522 ribonuclease P/MRP protein subunit POP3	3.1.26.5	KEGG	ec03008	ec03013
		AFR404C	K03010 DNA-directed RNA polymerase II subunit RPB2	2.7.7.6	KEGG	ec00230	ec00240	ec01100	ec03020
		AFR415C	K14663 protein N-terminal amidase	3.5.1.-	PEDANT (n.a.)	14.07	14.13.01
		AFR433C	K03178 ubiquitin-activating enzyme E1	6.3.2.19	KEGG	ec04120
		AFR451C	K15463 tRNA A64-2'-O-ribosylphosphate transferase	2.4.2.-	PEDANT (n.a.)	01.05	11.06.02	11.02.02
		AFR456C	K10848 DNA excision repair protein ERCC-4	3.1.-.-	KEGG	ec03420
		AFR491W	K07151 dolichyl-diphosphooligosaccharide--protein glycosyltransferase	2.4.99.18	KEGG	ec00510	ec00513	ec01100	ec04141
		AFR492W	K16315 serine/threonine-protein kinase haspin	2.7.11.1	KEGG	ec04141	ec04011	ec03008	ec04140	ec04113	ec03008	ec04111
		AFR494W	K11126 telomerase reverse transcriptase	2.7.7.49	PEDANT (n.a.)	10.01.03	32.01.09	42.10.03
		AFR502C	K03139 transcription initiation factor TFIIF subunit beta	3.6.4.12	KEGG	ec03022
		AFR530W	K08257 mannan endo-1,6-alpha-mannosidase	3.2.1.101	PEDANT (n.a.)	42.01	42.04	43.01.03.05	40.01.03
		AFR538C	K03685 ribonuclease III	3.1.26.3	KEGG	ec03008
	Gene was also annotated with 3.4.16.5 by PEDANT	AFR549W	K01288 carboxypeptidase D	3.4.16.6	PEDANT (n.a.)	14.07.11	14.13.01
		AFR551W	K11366 ubiquitin carboxyl-terminal hydrolase 22/27/51	3.1.2.15	KEGG	ec04144
		AFR559C	K09584 protein disulfide-isomerase A6	5.3.4.1	KEGG	ec04141
	Gene was also annotated with 3.6.1.3 by PEDANT	AFR562C	K11786 ATP-dependent helicase STH1/SNF2	3.6.4.-	PEDANT (n.a.)	01.05.25	10.01.09.05	11.02.03.04	34.11.03.07
		AFR586W	K10246 fatty acid elongase 3	2.3.1.-	KEGG	ec01040
		AFR610W	K03538 ribonuclease P protein subunit POP4	3.1.26.5	KEGG	ec03008	ec03013
		AFR624W	K10245 fatty acid elongase 2	2.3.1.-	KEGG	ec01040
		AFR627C	K11835 ubiquitin carboxyl-terminal hydrolase 4/11/15	3.1.2.15	KEGG	ec04144
		AFR637W	K10866 DNA repair protein RAD50	3.6.-.-	KEGG	ec03440	ec03450
		AFR657C	K02324 DNA polymerase epsilon subunit 1	2.7.7.7	KEGG	ec00230	ec00240	ec01100	ec03030	ec03410	ec03420
		AFR696C	K06668 serine/threonine-protein kinase GIN4	2.7.11.-	KEGG	ec04111
		AFR718W	K09580 protein disulfide-isomerase A1	5.3.4.1	KEGG	ec04141
		AFR724C	K12771 sporulation-specific protein 1	2.7.11.1	KEGG	ec04113
		AFR734C	K14857 AdoMet-dependent rRNA methyltransferase SPB1	2.1.1.-	PEDANT (n.a.)	11.02.03.04	11.04.01	11.06.01	01.05.13
		AGL357W	K11838 ubiquitin carboxyl-terminal hydrolase 7	3.1.2.15	KEGG	ec04144
		AGL336W	K02725 20S proteasome subunit alpha 6	3.4.25.1	KEGG	ec03050
		AGL332W	K14570 RNA exonuclease 1	3.1.-.-	KEGG	ec03008
		AGL328C	K13289 cathepsin A (carboxypeptidase C)	3.4.16.5	PEDANT (n.a.)	14.13.04	14.13.01
		AGL324W	K02732 20S proteasome subunit beta 6	3.4.25.1	KEGG	ec03050
		AGL317C	K04564 superoxide dismutase, Fe-Mn family	1.15.1.1	KEGG	ec04146
		AGL316W	K05610 ubiquitin carboxyl-terminal hydrolase L5	3.4.19.12	KEGG	ec04141	ec04144
		AGL314C	K05609 ubiquitin carboxyl-terminal hydrolase L3	3.4.19.12	KEGG	ec04141	ec04144
		AGL287W	K04728 ataxia telangiectasia mutated family protein	2.7.11.1	KEGG	ec04141	ec04011	ec03008	ec04140	ec04113	ec03008	ec04111
		AGL283W	K01265 methionyl aminopeptidase	3.4.11.18	PEDANT (n.a.)	12.04	14.07.11	14.13.01	12.07
		AGL274W	K08955 ATP-dependent metalloprotease	3.4.24.-	PEDANT (n.a.)	14.10	14.13	42.16
		AGL259C	K05529 mannan polymerase complexes MNN9 subunit	2.4.1.-	KEGG	ec00513	ec01100
		AGL249C	K02208 cyclin-dependent kinase 8/11	2.7.11.22,2.7.11.23	KEGG	ec04111	ec04113	ec03022	ec03420
		AGL241W	K15447 tRNASer (uridine44-2'-O)-methyltransferase	2.1.1.211	none
		AGL225C	K14807 ATP-dependent RNA helicase DDX51/DBP6	3.6.4.13	KEGG	ec03040	ec03018	ec03013	ec03015
		AGL212W	K10877 DNA repair and recombination protein RAD54B	3.6.4.-	KEGG	ec03440
		AGL203C	K02207 ubiquitin-conjugating enzyme E2 R	6.3.2.19	KEGG	ec04120
	Gene was also annotated with 3.4.23.24 and 3.4.23.35 by PEDANT	AGL192W	K06009 yapsin 1	3.4.23.41	PEDANT (n.a.)	14.07.11	14.13.01	32.05.05
	Gene was also annotated with 1.10.2.2 by PEDANT	AGL138C	K01412 mitochondrial processing peptidase	3.4.24.64	PEDANT (n.a.)	02.11.05	02.13.03	20.01.15	14.07.11
		AGL118W	K11121 NAD-dependent histone deacetylase SIR2	3.5.1.-	KEGG	ec00760	ec01100
		AGL101C	K03165 DNA topoisomerase III	5.99.1.2	KEGG	ec03440
		AGL100W	K11132 telomere elongation protein	2.7.7.-	PEDANT (n.a.)	10.01.03	32.01.09	42.10.03
		AGL089W	K02730 20S proteasome subunit alpha 1	3.4.25.1	KEGG	ec03050
		AGL079C	K10632 BRCA1-associated protein	6.3.2.19	KEGG	ec04120	ec04141	ec03040	ec04144	ec03018	ec03013
		AGL045W	K15450 tRNA wybutosine-synthesizing protein 3	2.1.1.-	none
		AGL019W	K08592 sentrin-specific protease 1	3.4.22.68	PEDANT (n.a.)	10.03.01.01.09	14.07.07	14.13.01
		AGL018C	K11121 NAD-dependent histone deacetylase SIR2	3.5.1.-	KEGG	ec00760	ec01100
		AGL010W	K11273 chromosome transmission fidelity protein 1	3.6.4.13	KEGG	ec03040	ec03018	ec03013	ec03015
		AGL004C	K14809 ATP-dependent RNA helicase DDX55/SPB4	3.6.4.13	KEGG	ec03040	ec03018	ec03013	ec03015
		AGR008W	K14213 Xaa-Pro dipeptidase	3.4.13.9	PEDANT (n.a.)	14.13
		AGR023C	K11836 ubiquitin carboxyl-terminal hydrolase 5/13	3.1.2.15	KEGG	ec04144
		AGR027C	K08286 protein-serine/threonine kinase	2.7.11.-	PEDANT (n.a.)	01.04	14.07.03	20.09.18.09.01	42.04.03
		AGR036W	K14864 tRNA (cytidine32/guanosine34-2'-O)-methyltransferase	2.1.1.205	PEDANT (n.a.)	11.06.02	11.04.01
		AGR048C	K04441 p38 MAP kinase	2.7.11.24	KEGG	ec04011
		AGR053W	K02326 DNA polymerase epsilon subunit 3	2.7.7.7	KEGG	ec00230	ec00240	ec01100	ec03030	ec03410	ec03420
		AGR058W	K08286 protein-serine/threonine kinase	2.7.11.-	PEDANT (n.a.)	01.04	14.07.03
		AGR073C	K15322 tRNA-splicing endonuclease subunit Sen2	3.1.27.9	PEDANT (n.a.)	11.04.02
	Gene was also annotated with 2.1.1.32 by PEDANT	AGR075W	K00555 tRNA (guanine26-N2/guanine27-N2)-dimethyltransferase	2.1.1.215,2.1.1.216	PEDANT (n.a.)	11.06.02	01.05.13.01	11.04.02
		AGR102C	K14813 metalloprotease ARX1	3.-.-.-	PEDANT (n.a.)	12.01
		AGR113W	K12854 pre-mRNA-splicing helicase BRR2	3.6.4.13	KEGG	ec03040
		AGR114C	K10844 DNA excision repair protein ERCC-2	3.6.4.12	KEGG	ec03022	ec03420
		AGR118W	K00974 tRNA nucleotidyltransferase (CCA-adding enzyme)	2.7.7.72,3.1.3.-,3.1.4.-	KEGG	ec03013
		AGR121C	K10580 ubiquitin-conjugating enzyme E2 N	6.3.2.19	KEGG	ec04120
		AGR123C	K11367 chromodomain-helicase-DNA-binding protein 1	3.6.4.12	KEGG	ec03030	ec04111	ec04113	ec03022	ec03440	ec03420	ec03430
		AGR136W	K01090 protein phosphatase	3.1.3.16	KEGG	ec03015	ec04111	ec04113
		AGR139C	K11841 ubiquitin carboxyl-terminal hydrolase 10	3.1.2.15	KEGG	ec04144
		AGR152W	K14850 ribosomal RNA-processing protein 8	2.1.1.-	PEDANT (n.a.)	11.04.01
		AGR165W	K00685 arginine-tRNA-protein transferase	2.3.2.8	PEDANT (n.a.)	01.01	14.07	14.13.01.01
		AGR192C	K03439 tRNA (guanine-N7-)-methyltransferase	2.1.1.33	PEDANT (n.a.)	11.06.02	01.05.13.01	11.04.02
		AGR201C	K07739 elongator complex protein 3	2.3.1.48	KEGG	ec03022
		AGR216W	K14526 ribonuclease P/MRP protein subunit POP7	3.1.26.5	KEGG	ec03008	ec03013
	Gene was also annotated with 3.4.23.41 by PEDANT	AGR240W	K01383 barrierpepsin	3.4.23.35	PEDANT (n.a.)	14.13.01
	Gene was also annotated with 3.4.24.56 by PEDANT	AGR251C	K01422	3.4.99.-	PEDANT (n.a.)	14.07.11	14.13.01	41.01.01	43.01.03.05
		AGR268W	K12584 scavenger mRNA-decapping enzyme DcpS	3.-.-.-	KEGG	ec03018
		AGR278C	K14810 ATP-dependent RNA helicase DDX56/DBP9	3.6.4.13	KEGG	ec03040	ec03018	ec03013	ec03015
		AGR279C	K14403 cleavage and polyadenylation specificity factor subunit 3	3.1.27.-	KEGG	ec03015
		AGR303W	K12619 5'-3' exoribonuclease 2	3.1.13.-	KEGG	ec03008	ec03018
		AGR315C	K02178 checkpoint serine/threonine-protein kinase	2.7.11.1	KEGG	ec04111	ec04113
		AGR325C	K12946 signal peptidase complex subunit 1	3.4.-.-	KEGG	ec03060
		AGR331C	K08851 TP53 regulating kinase	2.7.11.1	KEGG	ec04141	ec04011	ec03008	ec04140	ec04113	ec03008	ec04111
		AGR333C	K13179 ATP-dependent RNA helicase DDX18/HAS1	3.6.4.13	KEGG	ec03040	ec03018	ec03013	ec03015
		AGR334W	K08286 protein-serine/threonine kinase	2.7.11.-	PEDANT (n.a.)	01.04	14.07.03
		AGR346C	K14521 N-acetyltransferase 10	2.3.1.-	KEGG	ec03008
		AGR379W	K11665 DNA helicase INO80	3.6.4.12	KEGG	ec03030	ec04111	ec04113	ec03022	ec03440	ec03420	ec03430
		AGR389C	K11870 ubiquitin carboxyl-terminal hydrolase 1	3.1.2.15	KEGG	ec04144
	Gene was also annotated with 3.5.1.48 by PEDANT	AGR395W	K06067 histone deacetylase 1/2	3.5.1.98	PEDANT (n.a.)	01.04	10.01.05.03.03	10.01.09.05	11.02.03.04	14.07.04	34.11.03.07	40.20	43.01.03.09	10.01.03	42.10.03	10.03.02
	Gene was also annotated with 3.4.24.15 by PEDANT	AGR406C	K01405 saccharolysin	3.4.24.37	PEDANT (n.a.)	14.13.01	14.07.11
		AAL029W	K08286 protein-serine/threonine kinase	2.7.11.-	PEDANT (n.a.)	01.04	02.13	10.03.01	10.03.02	14.07.03	30.01
		AAL056C	K03770 peptidyl-prolyl cis-trans isomerase D	5.2.1.8	KEGG	ec03040	ec04120
		AAL146W	K10625 E3 ubiquitin-protein ligase UBR1	6.3.2.19	KEGG	ec04120	ec04141	ec03040	ec04144	ec03018	ec03013
		AAL172C	K02738 20S proteasome subunit beta 1	3.4.25.1	KEGG	ec03050
		AAR045C	K01802 peptidylprolyl isomerase	5.2.1.8	KEGG	ec03040	ec04120
		AAR049C	K10627 E3 ubiquitin-protein ligase RAD18	6.3.2.19	KEGG	ec04120	ec04141	ec03040	ec04144	ec03018	ec03013
		AAR156C	K10573 ubiquitin-conjugating enzyme E2 A	6.3.2.19	KEGG	ec04120
		ABL145W	K11873 ubiquitin carboxyl-terminal hydrolase 10	3.1.2.15	KEGG	ec04144
		ABL172C	K01104 protein-tyrosine phosphatase	3.1.3.48	KEGG	ec04111	ec04011	ec04113
		ABL190W	K15544 RNA polymerase II subunit A C-terminal domain phosphatase SSU72	3.1.3.16	KEGG	ec03015
		ABR013W	K10590 E3 ubiquitin-protein ligase TRIP12	6.3.2.19	KEGG	ec04120
		ABR059W	K04555 ubiquitin-conjugating enzyme E2 G2	6.3.2.19	KEGG	ec04120	ec04141
		ABR060W	K08257 mannan endo-1,6-alpha-mannosidase	3.2.1.101	PEDANT (n.a.)	42.01	42.04	43.01.03.05	40.01.03
		ACL019C	K10601 E3 ubiquitin-protein ligase synoviolin	6.3.2.19	KEGG	ec04120	ec04141
		ACL120W	K09578 peptidyl-prolyl cis-trans isomerase NIMA-interacting 1	5.2.1.8	KEGG	ec03040	ec04120
		ACL191C	K04371 extracellular signal-regulated kinase 1/2	2.7.11.24	KEGG	ec05161
		ACR138W	K11304 histone acetyltransferase HTATIP	2.3.1.48	KEGG	ec03022
		ACR139C	K01802 peptidylprolyl isomerase	5.2.1.8	KEGG	ec03040	ec04120
		ACR158W	K01104 protein-tyrosine phosphatase	3.1.3.48	KEGG	ec04111	ec04011	ec04113
		ACR236W	K11378 histone acetyltransferase SAS3	2.3.1.48	KEGG	ec03022
	Gene was also annotated with 2.3.1.1 by PEDANT	ADR038C	K00670 peptide alpha-N-acetyltransferase	2.3.1.88	PEDANT (n.a.)	14.07.04	01.05	01.06
		ADR044C	K01802 peptidylprolyl isomerase	5.2.1.8	KEGG	ec03040	ec04120
		ADR087C	K05864 peptidyl-prolyl isomerase D	5.2.1.8	KEGG	ec03040	ec04120
		ADR169C	K04649 ubiquitin-conjugating enzyme (huntingtin interacting protein 2)	6.3.2.19	KEGG	ec04120
		AEL045W	K10576 ubiquitin-conjugating enzyme E2 H	6.3.2.19	KEGG	ec04120
		AEL062C	K01802 peptidylprolyl isomerase	5.2.1.8	KEGG	ec03040	ec04120
		AEL068W	K12232 E3 ubiquitin-protein ligase HECTD2	6.3.2.19	KEGG	ec04120	ec04141	ec03040	ec04144	ec03018	ec03013
		AEL128C	K11423 histone-lysine N-methyltransferase SETD2	2.1.1.43	KEGG	ec00310
		AER074W	K10696 E3 ubiquitin-protein ligase BRE1	6.3.2.19	KEGG	ec04120	ec04141	ec03040	ec04144	ec03018	ec03013
		AER150W	K14826 FK506-binding nuclear protein	5.2.1.8	KEGG	ec03040	ec04120
		AER156C	K01802 peptidylprolyl isomerase	5.2.1.8	KEGG	ec03040	ec04120
		AER173C	K06689 ubiquitin-conjugating enzyme E2 D/E	6.3.2.19	KEGG	ec04120	ec04141
		AER270W	K00898 pyruvate dehydrogenase kinase	2.7.11.2	PEDANT (n.a.)	14.07.03
		AER297C	K06062 histone acetyltransferase	2.3.1.48	KEGG	ec03022
		AER326C	K11427 histone-lysine N-methyltransferase, H3 lysine-79 specific	2.1.1.43	KEGG	ec00310
		AFL155C	K01362	3.4.21.-	PEDANT (n.a.)	40.01	42.04	43.01.03.05
		AFR064C	K01802 peptidylprolyl isomerase	5.2.1.8	KEGG	ec03040	ec04120
		AFR166C	K06269 protein phosphatase 1, catalytic subunit	3.1.3.16	KEGG	ec03015	ec04113
		AFR409W	K00670 peptide alpha-N-acetyltransferase	2.3.1.88	PEDANT (n.a.)	01.06	10.03.01	14.07.04	01.05
		AFR649W	K12735 peptidyl-prolyl cis-trans isomerase-like 4	5.2.1.8	KEGG	ec03040	ec04120
		AGL001W	K11303 histone acetyltransferase 1	2.3.1.48	KEGG	ec03022
		AGL122W	K01265 methionyl aminopeptidase	3.4.11.18	PEDANT (n.a.)	14.07.11	14.13.01	12.07
		AGL177C	K01802 peptidylprolyl isomerase	5.2.1.8	KEGG	ec03040	ec04120
		AGL242C	K06655 negative regulator of the PHO system	2.7.11.22	KEGG	ec04111
		AGL343C	K01210 glucan 1,3-beta-glucosidase	3.2.1.58	KEGG	ec00500
		AGR370W	K11872 ubiquitin carboxyl-terminal hydrolase 9/13	3.1.2.15	KEGG	ec04144
		AGR372W	K04554 ubiquitin-conjugating enzyme E2 J2	6.3.2.19	KEGG	ec04120	ec04141

## Sheet: Supplement 8
				Colors code
					KEGG's classification
					PEDANT's classification
					no classification
	Obs.	Gene	Description	EC number	Classification source	Pathway(s)
		AAL005W	Vacuolar ATP synthase subunit e	3.6.3.14	KEGG	ec00190	ec00195	ec00680	ec01100
		AAL035W	mitochondrial methyltransferase (predicted)	2.1.1.-	PEDANT (n.a.)	14.07
		AAL037C	Inositol-pentakisphosphate 2-kinase	2.7.1.158	KEGG	ec00562	ec01100
		AAL053C	Bis(5'-adenosyl)-triphosphatase	3.6.1.29	KEGG	ec00230
	Gene was also annotated with 1.2.1.16, 1.2.1.3, 1.2.1.39 and 1.2.1.9 by PEDANT	AAL075W	aldehyde dehydrogenase, putative	1.2.1.-	PEDANT (n.a.)	02.16	10.01.05.03.01	01.01	01.05
		AAL078W	delta-9 fatty acid desaturase	1.14.19.1	KEGG	ec01040
	Gene was also annotated with 3.1.3.4 by PEDANT	AAL084W	diacylglycerol pyrophosphate phosphatase	3.1.3.81	PEDANT (n.a.)	01.04	01.06.10	10.03.03	40.01	01.06.02.01
		AAL089W	oxidoreductase, short-chain dehydrogenase/reductase family	1.1.1.-	PEDANT (n.a.)	01.07	34.11.01
		AAL156C	steryl ester hydrolase	3.1.1.13	KEGG	ec00100
		AAR017W	glycosyl hydrolase, putative	3.2.1.-	none
		AAR060C	RSC complex subunit	3.6.4.11	PEDANT (n.a.)	10.01.09.05	11.02.03.04	10.03.01
		AAR064W	Mitochondrial inner membrane protease ATP23	3.4.24.-	none
		AAR110C	Protein with similarity to bovine phospholipase A1	3.1.1.1	KEGG	ec00983
		AAR112C	IMP-specific 5'-nucleotidase 1	3.1.3.5	KEGG	ec00230	ec00240	ec00760	ec01100	ec01110
		AAR129C	leucine aminopeptidase	3.4.11.1	KEGG	ec00480	ec01100
		AAR140W	phosphopantothenoylcysteine decarboxylase	4.1.1.36	KEGG	ec00770	ec01100
		AAR183C	alpha-1,3-mannosyltransferase	2.4.1.-	KEGG	ec00514
		AAR184W	inositol hexakisphosphate kinase	2.7.4.21	PEDANT (n.a.)	01.04	01.06.02.01	11.02.03.04	30.01.09.11	32.01	42.25
		ABL001W	Dynamin-like GTPase required for vacuolar sorting	3.6.5.5	PEDANT (n.a.)	14.04	20.09.07.05	20.09.13	42.19	42.25	20.09.18.09.01	42.16
		ABL070C	Xanthine-guanine phosphoribosyl transferase	2.4.2.22, 2.4.2.8	KEGG	ec00230	ec01100	ec01110
		ABL084C	thiamin pyrophosphokinase-related protein	2.7.6.2	KEGG	ec00730	ec01100
		ABL101C	glucan 1,3-beta-glucosidase	3.2.1.58	KEGG	ec00500
		ABL125W	homocysteine S-methyltransferase	2.1.1.10	KEGG	ec00270	ec01100	ec01110
		ABL139C	rho small monomeric GTPase	3.6.5.2	KEGG	ec04144	ec04145
		ABR037W	Flavin-linked sulfhydryl oxidase of the mitochondrial intermembrane space (IMS), oxidizes Mia40p as	1.8.3.2	PEDANT (n.a.)	01.02	10.03.01	34.01.01.01	42.16
		ABR076C	3-oxoacyl-[acyl-carrier-protein] reductase	1.1.1.100	KEGG	ec00061	ec00780	ec01040	ec01100
		ABR125C	Plasma membrane ATP-binding cassette (ABC) transporter, multidrug transporter involved in multidrug	3.6.3.44	KEGG	ec02010
		ABR126W	Plasma membrane ATP binding cassette (ABC) transporter	3.6.3.44	KEGG	ec02010
		ABR146W	Core subunit of the ubiquinol-cytochrome c reductase complex (bc1 complex)	1.10.2.2	KEGG	ec00190	ec00910	ec01100
		ABR152C	Phosphatidylinositol 3-phosphate [PI(3)P] phosphatase	3.1.3.64	KEGG	ec00562	ec01100
		ABR154C	ferric reductase	1.16.1.7	PEDANT (n.a.)	20.01.01.01.01.01	34.01.01.01	20.09.18
		ABR158W	G protein alpha subunit	3.6.5.1	PEDANT (n.a.)	34.11.03.07	34.11.12	43.01.03.05	43.01.03.09	43.01.03.07	30.01.05.05.03	30.05.02.24	01.03.01	01.04	14.07.03	30.01.05.01	30.01.05.05.01	40.01.03.01	43.03	30.01.09.07	36.25.01.13
		ABR172W	Carnitine acetyltransferase	2.3.1.7	KEGG	ec04146
		ABR187C	n-acyl-phosphatidylethanolamine-hydrolyzing phospholipase D-like	3.1.4.54	none
		ABR194C	Acyl-coenzymeA:ethanol O-acyltransferase	3.1.1.-, 2.3.1.84	PEDANT (n.a.)	01.06
		ABR198C	LigB subunit of aromatic ring-opening dioxygenase, putative	1.13.-.-	none
		ABR203W	Palmitoyltransferase PFA5	2.3.1.-	PEDANT (n.a.)	14.07.01
		ABR246W	Putative benzil reductase	1.1.1.320, 1.1.1.321	PEDANT (n.a.)	01.05	01.06
		ABR247W	Putative benzil reductase	1.1.1.320, 1.1.1.321	PEDANT (n.a.)	01.06.05	02.07	01.05.08.07	01.07	20.01.15
		ABR248W	Putative benzil reductase	1.1.1.320, 1.1.1.321	PEDANT (n.a.)	01.05	01.06.05
		ABR249W	Putative benzil reductase	1.1.1.320, 1.1.1.321	PEDANT (n.a.)	01.05	01.06.05
		ACL003C	Palmitoyltransferase PFA4	2.3.1.-	PEDANT (n.a.)	14.07.01
		ACL021C	D-lactate dehydrogenase	1.1.2.4	KEGG	ec00620
		ACL072C	Transporter of the ATP-binding cassette (ABC) family	3.6.3.44	KEGG	ec02010
		ACL091C	acid sphingomyelin phosphodiesterase, putative	3.1.4.12	KEGG	ec00600	ec01100
		ACL110W	Subunit VI of cytochrome c oxidase	1.9.3.1	KEGG	ec00190	ec00910	ec01100
		ACL114W	potential triglyceride lipase	3.1.1.3	KEGG	ec00561	ec01100
		ACL138C	alcohol O-acetyltransferase	2.3.1.84	PEDANT (n.a.)	01.06.02.02	14.07.04
		ACL139W	Probable ferric reductase transmembrane component	1.16.1.7	PEDANT (n.a.)	34.01.01.01
		ACL142W	Membrane protein involved in the synthesis of N-acetylglucosaminyl phosphatidylinositol (GlcNAc-PI)	2.4.1.198	KEGG	ec00563	ec01100
		ACL154W	heme oxygenase	1.14.99.3	KEGG	ec00860
		ACL173C	1-acylglycerol-3-phosphate acyltransferase, putative	2.3.1.51	KEGG	ec00561	ec00564	ec01100
		ACL174W	Fatty acid transporter and very long-chain fatty acyl-CoA synthetase	6.2.1.3	KEGG	ec00071	ec01100
		ACL190W	nitrilase family protein (Nit3), putative	3.5.5.1	KEGG	ec00380	ec00460	ec00627	ec00643	ec00910	ec01100	ec01120
		ACL197W	mitochondrial peroxiredoxin PRX1	1.11.1.15	KEGG	ec00480	ec01100
		ACL199C	Cytochrome b-c1 complex subunit 2, mitochondrial	1.10.2.2	KEGG	ec00190	ec00910	ec01100
		ACR003C	likely rab family GTP-binding protein	3.6.5.2	KEGG	ec04144	ec04145
		ACR022W	ABC multidrug transporter Mdr2	3.6.3.44	KEGG	ec02010
		ACR027C	Hydantoinase/oxoprolinase, putative	3.5.2.2	KEGG	ec00240	ec00410	ec00770	ec00983	ec01100
		ACR076C	serine hydrolase, putative	4.3.1.18	KEGG	ec00260
		ACR122C	flavin-binding monooxygenase, putative	1.14.13.8	KEGG	ec00680	ec00982	ec01120
		ACR129W	Mitochondrial holo-[acyl-carrier-protein] synthase	2.7.8.7	KEGG	ec00770
	Gene was also annotated with 2.3.1.84 by PEDANT	ACR149C	Putative acyltransferase with similarity to Eeb1p and Eht1p	2.3.1.84	PEDANT (n.a.)	01.06.05
		ACR155W	Minor isoform of the large subunit of ribonucleotide-diphosphate reductase	1.17.4.1	KEGG	ec00230	ec00240	ec00480	ec01100
		ACR164C	mitochondrial dynamin-like GTPase	3.6.5.5	PEDANT (n.a.)	42.16
		ACR175W	Flavin-linked sulfhydryl oxidase localized to the endoplasmic reticulum lumen	1.8.3.2	PEDANT (n.a.)	34.01.01.01	42.16
		ACR201C	isoamyl acetate-hydrolyzing esterase, putative	3.1.-.-	PEDANT (n.a.)	01.05	02.16
		ACR254C	glycogenin glucosyltransferase	2.4.1.186	PEDANT (n.a.)	01.05.02.07
		ACR293C	potential taurine catabolic dioxygenase	1.14.11.17	KEGG	ec00430
		ADL002C	phosphatidylinositol 4,5-bisphosphate 5-phosphatase, putative	3.1.3.36	KEGG	ec00562	ec01100
		ADL124C	ubiquinol-cytochrome c oxidoreductase subunit 6	1.10.2.2	KEGG	ec00190	ec00910	ec01100
		ADL154C	Thiol-specific peroxiredoxin, reduces hydroperoxides to protect against oxidative damage	1.11.1.15	KEGG	ec00480	ec01100
		ADL195C	phosphatidylinositol 3,5-bisphosphate 5-phosphatase, putative	3.1.3.-	PEDANT (n.a.)	01.04	20.09.16	34.11.03.07	40.01	41.01.01
		ADL226C	Carbonic anhydrase	4.2.1.1	KEGG	ec00910
		ADL243W	Subunit Va or Vb of cytochrome c oxidase	1.9.3.1	KEGG	ec00190	ec00910	ec01100
		ADL285C	lipase, putative	3.1.-.-	PEDANT (n.a.)	01.06
	Gene was also annotated with 1.1.1.159 by PEDANT	ADL292C	retinal short-chain dehydrogenase/reductase 1, putative	1.1.1.-	PEDANT (n.a.)	10.03.02
	Gene was also annotated with 1.6.2.4 by PEDANT	ADL306C	Probable NADPH reductase tah18	1.-.-.-	PEDANT (n.a.)	01.06	02.13	01.20	20.01.15
		ADL312C	tubulin tyrosine ligase, putative	6.3.2.25	none
		ADL350C	asparagine synthase, putative	6.3.5.4	KEGG	ec00250	ec00910	ec01100	ec01110	ec01120
		ADR020C	alpha-1,3-mannosyltransferase	2.4.1.-	KEGG	ec00514
		ADR024W	gamma-butyrobetaine dioxygenase	1.14.11.1	KEGG	ec00310
		ADR046C	esterase plus weak triacylglycerol lipase	3.1.1.-, 3.1.1.3	KEGG	ec00561	ec01100
		ADR048W	alpha-1,2-mannosyltransferase, putative	2.4.1.131	KEGG	ec00510	ec00513	ec01100
		ADR092W	nuclear undecaprenyl pyrophosphate synthase	2.5.1.31	KEGG	ec00900	ec01110
		ADR119W	AMP deaminase, putative	3.5.4.6	KEGG	ec00230	ec01100	ec01110
		ADR178W	Leucine carboxyl methyltransferase 1	2.1.1.233	KEGG	ec00340	ec00350
		ADR202C	potential lipid particle serine esterase	3.1.-.-	none
		ADR208W	cytochrome c1	1.10.2.2	KEGG	ec00190	ec00910	ec01100
		ADR239W	multicopper oxidase	1.16.3.1	KEGG	ec00860
		ADR240C	Subunit VIb of cytochrome c oxidase	1.9.3.1	KEGG	ec00190	ec00910	ec01100
		ADR396W	H subunit of the mitochondrial glycine decarboxylase complex	1.4.4.2	KEGG	ec00260	ec01100
		ADR402W	mitochondrial Rho GTPase 1	3.6.5.2	KEGG	ec04144	ec04145
		AEL050C	Npp2p	3.1.4.1, 3.6.1.9	PEDANT (n.a.)	01.03	01.04	34.01.03.03
		AEL082W	Alpha-1,2-mannosyltransferase	2.4.1.-	KEGG	ec00513	ec01100
		AEL090C	inositol polyphosphate 5-phosphatase	3.1.3.36	KEGG	ec00562	ec01100
		AEL113C	GPI ethanolamine phosphate transferase 1	2.-.-.-	KEGG	ec00563	ec01100
		AEL121W	Subunit 8 of ubiquinol cytochrome-c reductase complex	1.10.2.2	KEGG	ec00190	ec00910	ec01100
		AEL187C	rab GTPase	3.6.5.2	KEGG	ec04144	ec04145
		AEL247W	glycosylphosphatidylinositol-N-acetylglucosaminyltransferase	2.4.1.198	KEGG	ec00563	ec01100
		AEL264C	Pyridoxal 5'-phosphate synthase	1.4.3.5	KEGG	ec00750	ec01100
		AER082W	Inositol hexakisphosphate and inositol heptakisphosphate kinase	2.7.4.21	PEDANT (n.a.)	14.07.04	42.04.03
		AER143W	putative hexokinase	2.7.1.1	KEGG	ec00010	ec00051	ec00052	ec00500	ec00520	ec00521	ec00524	ec01100	ec01110	ec01120
		AER226W	Trifunctional enzyme: hydroxymethylpyrimidine (HMP) kinase, HMP-phosphate (HMP-P) kinase and thiaminase	2.7.1.49, 2.7.4.7, 3.5.99.2	KEGG	ec00730	ec01100
		AER246W	Cytochrome c lysine N-methyltransferase 1	2.1.1.59	KEGG	ec00310
		AER248W	Adenylyltransferase and sulfurtransferase uba4	2.8.1.-, 2.7.7.-	KEGG	ec04122
		AER250C	cystathionine gamma-synthase	2.5.1.48	KEGG	ec00270	ec00450	ec00920	ec01100	ec01110
		AER292C	flavin-containing monooxygenase	1.14.13.8	KEGG	ec00680	ec00982	ec01120
		AER322C	Putative hydrolase acting on ester bonds	3.1.-.-	PEDANT (n.a.)	01.06
		AER356C	serine hydrolase, putative	4.3.1.18	KEGG	ec00260
		AER434C	GTPase of the Ypt/Rab family, very similar to Ypt31p	3.6.5.2	KEGG	ec04144
		AER447C	inositol/phosphatidylinositol phosphatase	3.1.3.-	PEDANT (n.a.)	01.04	01.06.02.01	20.09.07	30.01.09.11	42.04	20.09.16.09.03
		AER452C	lipase, putative	3.1.1.3	KEGG	ec00561	ec01100
		AER453C	lipase, putative	3.1.1.3	KEGG	ec00561	ec01100
		AER454C	potential triglyceride lipase	3.1.1.3	KEGG	ec00561	ec01100
	Gene was also annotated with 2.7.1.23 by PEDANT	AFL063W	Mitochondrial NADH kinase, phosphorylates NADH	2.7.1.86	PEDANT (n.a.)	01.04	01.07.01	32.01.01	34.01	01.03.01
		AFL228W	inositol polyphosphate 5-phosphatase	3.1.3.56	KEGG	ec00562	ec01100
	Gene was also annotated with 1.1.1.1 and 1.6.5.5 by PEDANT	AFR066C	zinc-binding dehydrogenase, putative	1.-.-.-	PEDANT (n.a.)	01.05	02.01
		AFR087W	Type II phosphatidylinositol 4-kinase	2.7.1.67	KEGG	ec00562	ec01100
	Gene was also annotated with 1.16.1.7 by PEDANT	AFR116W	Probable metalloreductase AIM14	1.16.1.9	PEDANT (n.a.)	34.01.01.01
		AFR156W	proline permease	3.6.3.22	PEDANT (n.a.)	20.01.07	20.09.18.07	20.01.13	20.09.04	34.11.03.13	01.06	20.01.25	32.01.03	20.01.01.01.01	20.09.16	34.01.01.01	20.01.03
	Gene was also annotated with 3.6.1.17 by PEDANT	AFR157W	Adenosine 5'-monophosphoramidase	3.-.-.-	PEDANT (n.a.)	01.03	10.03.01
		AFR193W	Subunit IV of cytochrome c oxidase	1.9.3.1	KEGG	ec00190	ec00910	ec01100
		AFR196C	Subunit VIa of cytochrome c oxidase, which is the terminal member of the mitochondrial inner membran	1.9.3.1	KEGG	ec00190	ec00910	ec01100
		AFR207C	succinate dehydrogenase cytochrome b subunit	1.3.5.1	KEGG	ec00020	ec00190	ec01100	ec01110
		AFR234W	Pyrimidine nucleotidase and Lysophosphatidic acid (LPA) phosphatase	3.1.3.2, 3.1.3.5, 3.1.3.6	KEGG	ec00627	ec00740	ec01120	ec00230	ec00240	ec00760	ec01100	ec01110
		AFR326W	ABC multidrug transporter, putative	3.6.3.44	KEGG	ec02010
	AFL063W	AFR361C	NAD/NADH kinase	2.7.1.23, 2.7.1.86	PEDANT (n.a.)	01.04	01.07.01	32.01.01	34.01	01.03.01
	Gene was also annotated with 1.3.99.1 by PEDANT	AFR367W	fumarate reductase	1.3.1.6	PEDANT (n.a.)	01.05	02.10	02.13	20.01.15	32.01	02.11
		AFR386C	lipid particle protein	3.1.-.-	none
		AFR387C	Thiamine pyrophosphokinase	2.7.6.2	KEGG	ec00730	ec01100
		AFR420W		2.7.1.137	KEGG	ec00562	ec01100
		AFR425C	Inosine triphosphate pyrophosphatase	3.6.1.19	KEGG	ec00230	ec00240	ec00983	ec01100
		AFR432W	Plasma membrane ATP-binding cassette (ABC) transporter required for the export of a-factor	3.6.3.48	KEGG	ec02010
		AFR439C	cytochrome b reductase, putative	1.6.2.2	KEGG	ec00520	ec01110
		AFR482W	inositol oxygenase, putative	1.13.99.1	KEGG	ec00053	ec00562
		AFR493C	tRNA-specific adenosine deaminase subunit	3.5.4.4	KEGG	ec00230	ec01100
		AFR555W	rhodanese, putative	2.8.1.1	KEGG	ec00920
		AFR556W	rhodanese, putative	2.8.1.1	KEGG	ec00920
		AFR597W	mannosyl-glycoprotein endo-beta-N-acetylglucosaminidase	3.2.1.96	KEGG	ec00511
		AFR675W	Glyoxylate reductase	1.1.1.26	KEGG	ec00630	ec01100	ec01120
		AFR683C	Mitochondrial inner membrane half-type ATP-binding cassette (ABC) transporter	3.6.3.43	PEDANT (n.a.)	01.04	20.01.09	32.01	02.13.03	20.09.04
		AFR693C	lipid phosphate phosphatase	3.1.3.4	KEGG	ec00561	ec00564	ec00565	ec00600	ec01100
	Gene was also annotated with 1.8.4.11 by PEDANT	AFR708W	methionine-R-sulfoxide reductase SelR, putative	1.8.4.12	PEDANT (n.a.)	32.01.01	11.02.03.04	32.07.07	14.07
		AFR729C	pantothenate kinase	2.7.1.33	KEGG	ec00770	ec01100
		AFR730W	bifunctional diadenosine 5',5'''-P1,P4-tetraphosphate phosphorylase and ADP sulfurylase	2.7.7.5, 2.7.7.53	KEGG	ec00920	ec01100	ec01120	ec00230
		AFR731W	Cytochrome b-c1 complex subunit 7	1.10.2.2	KEGG	ec00190	ec00910	ec01100
		AFR735W	cyclopropane-fatty-acyl-phospholipid synthase, putative	2.1.1.79	PEDANT (n.a.)	01.06
		AFR747W	catabolic L-serine/L-threonine deaminase	4.3.1.17, 4.3.1.19	KEGG	ec00260	ec00270	ec01100	ec01110	ec00290
		AGL041C	Cu(+2)-transporting P-type ATPase, required for export of copper from the cytosol into an extracytos	3.6.3.4, 3.6.3.3	PEDANT (n.a.)	20.01.01.01.01	20.09.16
		AGL055C	ATP-dependent kinase YFH7	2.7.1.19, 2.7.1.48, 2.7.1.33	KEGG	ec00710	ec01100	ec01120	ec00240	ec00983	ec00770
		AGL097C	P-type ATPase sodium pump, involved in Na+ and Li+ efflux to allow salt tolerance	3.6.3.7	PEDANT (n.a.)	20.01.01.01	20.09	32.01.04	34.01.01.01
		AGL131W	Putative lipid phosphatase	3.1.3.-	PEDANT (n.a.)	10.01.05.01	10.03.01	34.01.01.01	40.01	41.01.01	42.04.03	43.01.03.05	43.01.03.09
		AGL137W	Succinate dehydrogenase [ubiquinone] cytochrome b small subunit, mitochondrial	1.3.5.1	KEGG	ec00020	ec00190	ec01100	ec01110
		AGL142C	ABC multidrug transporter, putative	3.6.3.44	KEGG	ec02010
		AGL146W	GTP cyclohydrolase II, putative	3.5.4.25	KEGG	ec00740	ec01100
		AGL150C	Peroxisomal nudix pyrophosphatase with specificity for coenzyme A and CoA derivatives, may function	3.6.1.-	PEDANT (n.a.)	01.04	01.07
		AGL346W	ABC multidrug transporter	3.6.3.44	KEGG	ec02010
	Gene was also annotated with 1.1.1.1 and 1.6.5.5 by PEDANT	AGL360W	oxidoreductase, putative	1.-.-.-	PEDANT (n.a.)	01.06
		AGL367WA	Putative ATP synthase protein 8-like protein	3.6.3.14	KEGG	ec00190	ec00195	ec00680	ec01100
		AGR047W	multidrug resistance-associated protein 1	3.6.3.44	KEGG	ec02010
		AGR055C	Flavin-containing monooxygenase, localized to the cytoplasmic face of the ER membrane	1.14.13.8	KEGG	ec00680	ec00982	ec01120
		AGR110W	Trans-aconitate 3-methyltransferase	2.1.1.145	PEDANT (n.a.)	01.05.13.01
		AGR126C	GPI ethanolamine phosphate transferase 3	2.-.-.-	KEGG	ec00563	ec01100
	Gene was also annotated with 2.3.1.87 by PEDANT	AGR128C	Polyamine acetyltransferase	2.3.1.-	PEDANT (n.a.)	01.01.05.01	01.07.07	10.01.09.05
		AGR141C	2-aminoadipate transaminase, putative	2.6.1.39	KEGG	ec00300	ec00310	ec01100
		AGR167W	aromatic amino acid aminotransferase	2.6.1.57, 2.6.1.27, 2.6.1.39, 2.6.1.5	KEGG	ec00270	ec00300	ec00350	ec00360	ec00400	ec00401	ec00950	ec00960	ec01100	ec01110	ec00380	ec00310	ec00130
		AGR223W	Glycerophosphodiester phosphodiesterase GDE1	3.1.4.46	KEGG	ec00564
		AGR227W	glyoxylate reductase	1.1.1.26	KEGG	ec00630	ec01100	ec01120
	Different ECs	AGR266C	Diadenosine and Diphosphoinositol Polyphosphate Phosphohydrolase	3.6.1.-, 3.6.1.52, 3.6.1.10, 3.6.1.60, 3.6.1.61	PEDANT (n.a.)	01.04	30.01.09.11	32.07.03
		AGR283C	peroxisomal D3,D2-enoyl-CoA isomerase	5.3.3.8	KEGG	ec00071
		AGR284W	Putative nicotinamide N-methyltransferase	2.1.1.1	KEGG	ec00760	ec01100
		AGR323C	Dihydrolipoamide dehydrogenase (E3)-binding protein (E3BP)	2.3.1.12	KEGG	ec00010	ec00020	ec00620	ec01100	ec01110	ec01120
		AGR328C	ferric reductase	1.16.1.7	PEDANT (n.a.)	20.01.01.01.01	34.01.01.01
		AGR330W	4-amino-4-deoxychorismate lyase	4.1.3.38	KEGG	ec00790
		AGR341C		3.1.3.67	KEGG	ec00562
		AMI001W	Cytochrome c oxidase subunit 2	1.9.3.1	KEGG	ec00190	ec00910	ec01100
		AMI003W	Cytochrome c oxidase subunit 3	1.9.3.1	KEGG	ec00190	ec00910	ec01100
		AMI008W	Cytochrome b	1.10.2.2	KEGG	ec00190	ec00910	ec01100

## Sheet: Supplement 9
		Colors code
			KEGG's classification
			PEDANT's classification
			no classification
	Obs.	EC number	Classification source	Pathway(s)
		1.13.99.1	KEGG	ec00053	ec00562
		1.14.11.1	KEGG	ec00310
		1.14.11.8	KEGG	ec00310
	1.14.19.3 was also associated to the gene used for classification	1.14.19.4	PEDANT (n.a.)	01.06
		1.14.19.6	KEGG	ec01040
		1.4.3.21	KEGG	ec00260	ec00350	ec00360	ec00410	ec00950	ec00960	ec01100	ec01110
		2.1.1.79	PEDANT (n.a.)	01.06
		2.4.1.80	KEGG	ec00600	ec01100
		3.2.1.96	KEGG	ec00511
		3.5.2.2	KEGG	ec00240	ec00410	ec00770	ec00983	ec01100
		3.5.3.11	KEGG	ec00330	ec01100
		3.5.99.6	KEGG	ec00520	ec01100	ec01110
		4.6.1.13	KEGG	ec00562

[truncated: 3 more sheets: Supplement 10, Supplement 11, Supplement 12]
